# Supplementary material for: The liver transcriptome of two full-sibling Songliao black pigs with extreme differences in backfat thickness
Source: J Anim Sci Biotechnol. 2014 Jun 6;5(1):32. doi: 10.1186/2049-1891-5-32 (PMC4106230; doi:10.1186/2049-1891-5-32)
Supplement: Additional file 1: Table S1 — Gene expression count in four samples. [file 2049-1891-5-32-S1.xls]

## Sheet: Sheet1
GeneID	H906	H710	H909	H712
ENSSSCG00000000001	12	13	13	4
ENSSSCG00000000002	133	175	29	34
ENSSSCG00000000003	2911	4591	1949	2842
ENSSSCG00000000004	25	59	41	42
ENSSSCG00000000005	142	118	160	111
ENSSSCG00000000006	639	905	1050	956
ENSSSCG00000000007	562	609	863	758
ENSSSCG00000000010	5791	9645	7867	6570
ENSSSCG00000000011	1	0	0	0
ENSSSCG00000000013	4	3	2	3
ENSSSCG00000000014	76	80	372	132
ENSSSCG00000000015	1	3	0	0
ENSSSCG00000000016	19	22	63	40
ENSSSCG00000000017	1	0	0	3
ENSSSCG00000000018	326	362	795	455
ENSSSCG00000000019	1124	1312	2294	1496
ENSSSCG00000000020	19	37	20	24
ENSSSCG00000000021	149	320	354	454
ENSSSCG00000000022	13	26	69	43
ENSSSCG00000000023	0	3	1	10
ENSSSCG00000000024	63	65	146	81
ENSSSCG00000000025	447	329	458	371
ENSSSCG00000000026	1	0	0	0
ENSSSCG00000000028	0	16	4	7
ENSSSCG00000000029	1	3	2	1
ENSSSCG00000000031	364	351	829	603
ENSSSCG00000000033	172	169	266	144
ENSSSCG00000000034	1672	2057	2466	2351
ENSSSCG00000000035	147	155	196	176
ENSSSCG00000000036	574	966	1157	923
ENSSSCG00000000037	4200	3985	7347	4009
ENSSSCG00000000038	9105	14087	4310	10090
ENSSSCG00000000039	475	688	963	756
ENSSSCG00000000040	14	9	5	1
ENSSSCG00000000041	0	2	5	11
ENSSSCG00000000042	895	1055	1101	1164
ENSSSCG00000000045	1437	2514	1843	1648
ENSSSCG00000000046	79985	78072	58591	125007
ENSSSCG00000000047	1407	2068	1533	1583
ENSSSCG00000000050	770	744	763	1034
ENSSSCG00000000056	0	0	2	3
ENSSSCG00000000057	0	0	0	0
ENSSSCG00000000058	2319	3336	4840	2559
ENSSSCG00000000059	806	1129	782	993
ENSSSCG00000000060	277	291	646	547
ENSSSCG00000000061	596	372	1445	936
ENSSSCG00000000062	4	4	21	7
ENSSSCG00000000063	2589	2888	3362	2489
ENSSSCG00000000064	9077	11228	13006	10011
ENSSSCG00000000066	347	329	820	281
ENSSSCG00000000067	12	39	0	13
ENSSSCG00000000068	2220	2359	3744	2743
ENSSSCG00000000071	14396	17894	11676	14014
ENSSSCG00000000072	2075	1218	2607	1619
ENSSSCG00000000073	1	0	5	4
ENSSSCG00000000074	0	0	0	1
ENSSSCG00000000075	481	357	964	603
ENSSSCG00000000076	269	454	541	352
ENSSSCG00000000077	1067	1428	1831	1151
ENSSSCG00000000078	353	479	483	434
ENSSSCG00000000079	1	59	79	15
ENSSSCG00000000080	19	24	13	26
ENSSSCG00000000081	0	1	0	0
ENSSSCG00000000082	0	0	1	0
ENSSSCG00000000083	928	1219	1223	825
ENSSSCG00000000084	6556	8839	14171	6571
ENSSSCG00000000086	5	0	13	3
ENSSSCG00000000087	665	796	1213	851
ENSSSCG00000000089	12531	16164	16208	14523
ENSSSCG00000000090	120	183	172	265
ENSSSCG00000000091	48	30	24	35
ENSSSCG00000000092	0	0	4	3
ENSSSCG00000000093	166	81	135	161
ENSSSCG00000000094	4278	5119	8386	6046
ENSSSCG00000000095	1557	2201	2111	2375
ENSSSCG00000000096	182	344	429	323
ENSSSCG00000000097	1138	1067	948	803
ENSSSCG00000000103	0	0	2	0
ENSSSCG00000000104	3424	5210	5571	5358
ENSSSCG00000000105	449	544	1214	949
ENSSSCG00000000106	0	0	3	0
ENSSSCG00000000107	187	262	510	226
ENSSSCG00000000108	198	309	1296	311
ENSSSCG00000000110	328	594	224	592
ENSSSCG00000000111	33	1	7	54
ENSSSCG00000000113	1	2	0	0
ENSSSCG00000000114	664	665	717	674
ENSSSCG00000000115	0	0	3	2
ENSSSCG00000000116	2669	3780	3566	2554
ENSSSCG00000000117	6	6	2	13
ENSSSCG00000000118	73	118	431	151
ENSSSCG00000000119	6109	6860	9826	5820
ENSSSCG00000000120	192	214	481	452
ENSSSCG00000000121	8	14	43	32
ENSSSCG00000000124	257	146	419	285
ENSSSCG00000000125	599	710	751	497
ENSSSCG00000000130	147	377	617	184
ENSSSCG00000000131	0	0	0	0
ENSSSCG00000000132	130	219	30	171
ENSSSCG00000000133	13894	16496	8017	11864
ENSSSCG00000000134	2173	289	2924	143
ENSSSCG00000000135	0	3	12	0
ENSSSCG00000000136	667	671	1160	609
ENSSSCG00000000137	465	361	556	600
ENSSSCG00000000138	5	0	0	0
ENSSSCG00000000139	164	285	76	225
ENSSSCG00000000140	0	0	0	0
ENSSSCG00000000141	4171	5026	10064	4004
ENSSSCG00000000142	139	133	241	189
ENSSSCG00000000144	4746	5742	4856	4200
ENSSSCG00000000145	4679	7436	10042	6246
ENSSSCG00000000146	13	98	151	61
ENSSSCG00000000148	17	10	33	22
ENSSSCG00000000150	48	33	23	46
ENSSSCG00000000151	0	71	6	41
ENSSSCG00000000152	419	457	433	326
ENSSSCG00000000153	0	0	0	0
ENSSSCG00000000154	4	0	0	2
ENSSSCG00000000155	82	214	822	142
ENSSSCG00000000156	659	748	751	654
ENSSSCG00000000157	133	245	46	255
ENSSSCG00000000158	756	867	2294	925
ENSSSCG00000000159	0	0	0	0
ENSSSCG00000000160	246	276	373	411
ENSSSCG00000000161	392	467	967	374
ENSSSCG00000000162	46	16	40	14
ENSSSCG00000000164	716	915	1432	1271
ENSSSCG00000000165	123	141	102	170
ENSSSCG00000000166	189	222	244	194
ENSSSCG00000000167	51	87	91	92
ENSSSCG00000000168	1	12	0	1
ENSSSCG00000000169	404	403	917	577
ENSSSCG00000000170	87	147	68	102
ENSSSCG00000000171	178	82	1703	192
ENSSSCG00000000174	2	0	0	2
ENSSSCG00000000175	989	1684	2136	2011
ENSSSCG00000000176	65	65	56	71
ENSSSCG00000000179	29	24	23	34
ENSSSCG00000000180	2504	2327	2939	2103
ENSSSCG00000000181	140	284	489	311
ENSSSCG00000000182	2	1	7	0
ENSSSCG00000000183	0	0	2	0
ENSSSCG00000000184	0	0	2	1
ENSSSCG00000000185	1047	1311	1698	1401
ENSSSCG00000000186	1	2	0	4
ENSSSCG00000000188	0	0	0	0
ENSSSCG00000000189	1158	2131	1790	1274
ENSSSCG00000000190	4105	4543	10437	5019
ENSSSCG00000000191	2425	3150	3460	4407
ENSSSCG00000000193	2300	2593	6563	3470
ENSSSCG00000000194	2839	2686	8662	3772
ENSSSCG00000000195	70	76	33	36
ENSSSCG00000000197	20	3	27	20
ENSSSCG00000000198	1547	2133	1480	2254
ENSSSCG00000000199	54	63	67	79
ENSSSCG00000000202	216	307	970	317
ENSSSCG00000000203	0	0	0	2
ENSSSCG00000000204	218	306	262	312
ENSSSCG00000000205	4	17	2	21
ENSSSCG00000000206	11	6	4	8
ENSSSCG00000000207	19767	22055	17244	16786
ENSSSCG00000000209	240	236	337	408
ENSSSCG00000000211	0	0	0	0
ENSSSCG00000000212	0	0	0	0
ENSSSCG00000000214	3368	5384	1814	3641
ENSSSCG00000000215	208	243	369	278
ENSSSCG00000000216	2	0	4	8
ENSSSCG00000000217	84	68	69	116
ENSSSCG00000000219	355	490	1256	862
ENSSSCG00000000220	31	35	33	52
ENSSSCG00000000223	621	421	482	408
ENSSSCG00000000224	169	186	278	125
ENSSSCG00000000228	21	7	62	22
ENSSSCG00000000231	70	71	99	60
ENSSSCG00000000232	287	222	624	334
ENSSSCG00000000233	273	448	764	451
ENSSSCG00000000234	71	48	85	80
ENSSSCG00000000235	0	0	0	0
ENSSSCG00000000236	0	0	0	0
ENSSSCG00000000238	0	0	0	0
ENSSSCG00000000239	0	0	2	0
ENSSSCG00000000240	0	0	0	0
ENSSSCG00000000241	0	0	0	0
ENSSSCG00000000242	257	1074	448	41
ENSSSCG00000000243	0	0	8	0
ENSSSCG00000000244	1	1	6	0
ENSSSCG00000000245	0	0	0	0
ENSSSCG00000000246	38	105	75	7
ENSSSCG00000000247	0	0	0	0
ENSSSCG00000000248	0	0	2	0
ENSSSCG00000000249	0	0	0	0
ENSSSCG00000000250	0	0	0	0
ENSSSCG00000000251	0	0	0	0
ENSSSCG00000000252	7116	8721	26494	6583
ENSSSCG00000000253	6851	4339	20431	3932
ENSSSCG00000000254	468	534	821	626
ENSSSCG00000000256	93	108	193	143
ENSSSCG00000000257	375	350	207	274
ENSSSCG00000000258	150	220	292	216
ENSSSCG00000000259	467	927	445	997
ENSSSCG00000000260	375	769	575	752
ENSSSCG00000000261	36	28	63	49
ENSSSCG00000000262	1272	1364	2068	1450
ENSSSCG00000000263	4427	4256	6103	5309
ENSSSCG00000000264	365	400	673	322
ENSSSCG00000000265	47	18	68	29
ENSSSCG00000000266	494	637	387	524
ENSSSCG00000000267	630	616	925	562
ENSSSCG00000000268	897	942	1420	890
ENSSSCG00000000269	4	1	2	0
ENSSSCG00000000271	25	22	35	25
ENSSSCG00000000272	589	727	1471	749
ENSSSCG00000000273	8233	8381	9188	10305
ENSSSCG00000000274	9957	14445	12744	10206
ENSSSCG00000000275	29	37	46	50
ENSSSCG00000000276	780	924	1331	896
ENSSSCG00000000277	32	31	41	45
ENSSSCG00000000278	218	266	380	309
ENSSSCG00000000279	0	0	0	0
ENSSSCG00000000281	0	0	0	0
ENSSSCG00000000282	69	59	181	74
ENSSSCG00000000285	0	0	0	0
ENSSSCG00000000288	3090	3378	4370	2886
ENSSSCG00000000289	13	15	57	23
ENSSSCG00000000290	2574	2777	6932	2894
ENSSSCG00000000291	8	11	35	10
ENSSSCG00000000292	274	275	368	322
ENSSSCG00000000293	1825	2079	4578	2950
ENSSSCG00000000295	472	402	552	379
ENSSSCG00000000296	1	1	0	0
ENSSSCG00000000297	174	151	97	160
ENSSSCG00000000298	551	950	270	1411
ENSSSCG00000000299	19	23	20	28
ENSSSCG00000000300	0	0	0	0
ENSSSCG00000000304	0	0	0	0
ENSSSCG00000000307	0	0	0	0
ENSSSCG00000000312	0	0	0	0
ENSSSCG00000000318	0	0	0	0
ENSSSCG00000000320	0	2	0	0
ENSSSCG00000000323	0	0	0	0
ENSSSCG00000000324	0	0	0	0
ENSSSCG00000000326	21	0	0	0
ENSSSCG00000000327	11	0	0	0
ENSSSCG00000000332	7	0	0	0
ENSSSCG00000000333	23	0	0	0
ENSSSCG00000000334	1	4	0	0
ENSSSCG00000000338	15	5	0	0
ENSSSCG00000000351	0	0	0	0
ENSSSCG00000000352	0	0	0	0
ENSSSCG00000000353	11	18	0	5
ENSSSCG00000000359	670	876	324	607
ENSSSCG00000000361	4181	5414	4877	4570
ENSSSCG00000000362	0	1	0	0
ENSSSCG00000000363	51	129	110	69
ENSSSCG00000000364	558	544	492	486
ENSSSCG00000000365	601	737	872	703
ENSSSCG00000000366	1493	1495	1532	1431
ENSSSCG00000000367	173	237	169	319
ENSSSCG00000000368	4086	6895	2569	6820
ENSSSCG00000000369	825	786	494	1014
ENSSSCG00000000370	155	181	156	238
ENSSSCG00000000371	16	28	2	17
ENSSSCG00000000372	2904	3816	3340	3913
ENSSSCG00000000373	289	391	361	545
ENSSSCG00000000374	21493	28107	22554	24657
ENSSSCG00000000376	1205	1402	928	1333
ENSSSCG00000000377	3116	2443	6729	2553
ENSSSCG00000000379	915	1333	1585	1410
ENSSSCG00000000382	2423	3171	3671	3670
ENSSSCG00000000383	327	419	592	383
ENSSSCG00000000384	599	783	748	779
ENSSSCG00000000385	4550	8269	4048	8134
ENSSSCG00000000386	198	290	544	309
ENSSSCG00000000388	338	397	304	333
ENSSSCG00000000393	2865	2536	3541	3247
ENSSSCG00000000394	2464	2880	2426	2679
ENSSSCG00000000396	3088	4617	6476	4347
ENSSSCG00000000397	5691	10117	2238	7775
ENSSSCG00000000398	11386	20192	5837	9951
ENSSSCG00000000399	160	362	416	398
ENSSSCG00000000400	191	92	285	101
ENSSSCG00000000401	10961	10231	9632	8834
ENSSSCG00000000402	864	553	1047	721
ENSSSCG00000000403	2217	2098	3760	2702
ENSSSCG00000000404	265	233	359	189
ENSSSCG00000000405	9913	12037	12300	10779
ENSSSCG00000000406	1584	1741	1969	1421
ENSSSCG00000000408	71	43	68	56
ENSSSCG00000000411	1996	2230	3810	2146
ENSSSCG00000000413	12	21	41	54
ENSSSCG00000000414	6879	12497	14925	13850
ENSSSCG00000000415	370	266	402	105
ENSSSCG00000000416	499	684	1025	570
ENSSSCG00000000417	104	134	216	160
ENSSSCG00000000418	5	16	28	0
ENSSSCG00000000419	6557	11005	15213	12076
ENSSSCG00000000420	12	2	27	24
ENSSSCG00000000423	14005	20150	32293	18339
ENSSSCG00000000424	3	12	23	34
ENSSSCG00000000426	263	739	567	432
ENSSSCG00000000429	0	4	0	0
ENSSSCG00000000430	2786	3937	3019	2933
ENSSSCG00000000431	870	850	1587	1261
ENSSSCG00000000433	142	129	147	111
ENSSSCG00000000435	23	69	65	61
ENSSSCG00000000436	788	886	1130	1280
ENSSSCG00000000437	470	414	1193	447
ENSSSCG00000000438	250	271	201	185
ENSSSCG00000000439	1	3	0	2
ENSSSCG00000000441	15	35	33	32
ENSSSCG00000000442	413	390	2382	916
ENSSSCG00000000443	197	142	1068	280
ENSSSCG00000000444	2615	3800	2816	2739
ENSSSCG00000000449	677	753	629	705
ENSSSCG00000000451	11	18	29	41
ENSSSCG00000000453	287	171	182	163
ENSSSCG00000000455	27	43	45	71
ENSSSCG00000000456	63	86	109	64
ENSSSCG00000000457	653	725	1081	750
ENSSSCG00000000458	1237	1359	2600	1459
ENSSSCG00000000460	0	0	0	0
ENSSSCG00000000461	0	0	0	0
ENSSSCG00000000462	134	137	227	112
ENSSSCG00000000464	0	0	0	0
ENSSSCG00000000466	777	735	1578	855
ENSSSCG00000000468	0	0	0	0
ENSSSCG00000000469	76	117	184	142
ENSSSCG00000000471	0	0	0	0
ENSSSCG00000000472	675	549	684	426
ENSSSCG00000000473	343	527	614	591
ENSSSCG00000000474	0	0	0	0
ENSSSCG00000000475	31	42	63	60
ENSSSCG00000000476	3	1	6	7
ENSSSCG00000000477	117	110	197	140
ENSSSCG00000000478	6	5	22	13
ENSSSCG00000000480	0	0	0	0
ENSSSCG00000000481	2	2	0	14
ENSSSCG00000000482	0	0	0	0
ENSSSCG00000000483	77	57	40	36
ENSSSCG00000000484	0	0	0	0
ENSSSCG00000000486	336	382	423	322
ENSSSCG00000000487	33	63	81	146
ENSSSCG00000000488	222	283	437	356
ENSSSCG00000000490	68	122	122	61
ENSSSCG00000000491	0	3	2	1
ENSSSCG00000000492	119	120	91	175
ENSSSCG00000000493	127	102	226	115
ENSSSCG00000000496	2936	3970	4308	3329
ENSSSCG00000000499	1	0	0	2
ENSSSCG00000000500	165	194	351	262
ENSSSCG00000000501	0	0	0	0
ENSSSCG00000000502	659	686	1068	775
ENSSSCG00000000504	916	1044	1768	915
ENSSSCG00000000508	180	194	188	174
ENSSSCG00000000509	669	691	601	746
ENSSSCG00000000510	1458	1595	1477	2120
ENSSSCG00000000511	184	272	454	402
ENSSSCG00000000512	484	744	827	664
ENSSSCG00000000515	200	373	306	383
ENSSSCG00000000516	0	0	0	0
ENSSSCG00000000517	1	0	0	0
ENSSSCG00000000519	381	327	334	294
ENSSSCG00000000520	680	490	563	500
ENSSSCG00000000521	8	15	56	9
ENSSSCG00000000522	2623	2726	1687	2563
ENSSSCG00000000523	96	84	43	58
ENSSSCG00000000524	90	70	119	93
ENSSSCG00000000527	0	0	0	0
ENSSSCG00000000528	577	1101	1072	1583
ENSSSCG00000000529	626	564	768	566
ENSSSCG00000000530	244	444	383	358
ENSSSCG00000000531	6	12	16	11
ENSSSCG00000000534	769	816	840	1092
ENSSSCG00000000536	1703	1549	1618	1856
ENSSSCG00000000539	33	54	43	20
ENSSSCG00000000540	0	0	0	0
ENSSSCG00000000541	55	35	50	45
ENSSSCG00000000543	16	23	27	30
ENSSSCG00000000544	0	0	0	0
ENSSSCG00000000545	107	79	220	115
ENSSSCG00000000546	12	4	10	10
ENSSSCG00000000547	455	374	650	511
ENSSSCG00000000548	0	1	3	5
ENSSSCG00000000549	1082	1339	1694	1284
ENSSSCG00000000550	0	0	0	0
ENSSSCG00000000551	0	6	0	0
ENSSSCG00000000552	321	480	390	356
ENSSSCG00000000553	351	372	378	455
ENSSSCG00000000554	154	213	189	162
ENSSSCG00000000555	545	597	589	669
ENSSSCG00000000559	74	158	173	161
ENSSSCG00000000560	989	678	778	636
ENSSSCG00000000563	196	100	147	127
ENSSSCG00000000566	72	165	38	103
ENSSSCG00000000567	123	218	51	175
ENSSSCG00000000570	469	512	707	632
ENSSSCG00000000571	180	144	194	143
ENSSSCG00000000572	1636	2286	1370	1649
ENSSSCG00000000573	97	105	134	117
ENSSSCG00000000574	46	67	51	17
ENSSSCG00000000576	3787	5460	4490	3722
ENSSSCG00000000577	10796	14955	12302	18432
ENSSSCG00000000579	130	167	200	204
ENSSSCG00000000580	170	154	281	191
ENSSSCG00000000582	16	9	1	5
ENSSSCG00000000583	393	394	485	396
ENSSSCG00000000584	2366	4069	955	3393
ENSSSCG00000000585	0	1	2	1
ENSSSCG00000000587	268	356	445	299
ENSSSCG00000000588	400	549	357	560
ENSSSCG00000000589	0	0	0	0
ENSSSCG00000000590	0	0	0	1
ENSSSCG00000000591	345	518	383	1363
ENSSSCG00000000593	0	1	0	2
ENSSSCG00000000594	1	1	0	4
ENSSSCG00000000596	0	0	0	0
ENSSSCG00000000597	15	29	27	22
ENSSSCG00000000598	0	0	5	1
ENSSSCG00000000599	533	620	401	564
ENSSSCG00000000600	360	474	381	555
ENSSSCG00000000601	4	4	40	4
ENSSSCG00000000602	19	50	58	49
ENSSSCG00000000603	0	0	0	0
ENSSSCG00000000604	1837	1539	1513	1529
ENSSSCG00000000605	7	0	0	1
ENSSSCG00000000606	4472	5901	5014	6786
ENSSSCG00000000607	62	111	104	91
ENSSSCG00000000608	8	10	2	6
ENSSSCG00000000609	2	7	0	0
ENSSSCG00000000610	0	3	0	0
ENSSSCG00000000611	1489	1871	3452	1758
ENSSSCG00000000612	1079	1241	1225	1189
ENSSSCG00000000613	81	83	69	93
ENSSSCG00000000614	0	0	2	0
ENSSSCG00000000615	0	0	1	0
ENSSSCG00000000619	215	273	353	270
ENSSSCG00000000620	975	1463	639	1492
ENSSSCG00000000622	0	0	0	0
ENSSSCG00000000623	24	19	37	30
ENSSSCG00000000625	594	676	801	894
ENSSSCG00000000628	0	0	0	0
ENSSSCG00000000629	0	0	0	0
ENSSSCG00000000631	0	0	0	0
ENSSSCG00000000633	3150	2308	14061	2970
ENSSSCG00000000634	0	0	0	3
ENSSSCG00000000635	146	110	138	57
ENSSSCG00000000636	12	0	1	3
ENSSSCG00000000637	2	0	0	2
ENSSSCG00000000638	1	1	8	3
ENSSSCG00000000639	57	44	21	23
ENSSSCG00000000640	118	61	55	28
ENSSSCG00000000641	192	138	38	93
ENSSSCG00000000642	0	0	0	0
ENSSSCG00000000643	751	552	6	537
ENSSSCG00000000644	3417	4122	5800	4652
ENSSSCG00000000645	10949	12458	14659	12164
ENSSSCG00000000647	233	176	68	208
ENSSSCG00000000648	43	16	33	8
ENSSSCG00000000649	73	49	29	12
ENSSSCG00000000650	0	0	3	2
ENSSSCG00000000651	0	6	0	1
ENSSSCG00000000652	0	10	2	3
ENSSSCG00000000653	55	70	32	33
ENSSSCG00000000654	158	99	226	133
ENSSSCG00000000655	30	14	19	13
ENSSSCG00000000656	69	26	39	35
ENSSSCG00000000657	132	113	82	77
ENSSSCG00000000659	153	224	98	203
ENSSSCG00000000660	520814	313680	1150235	526754
ENSSSCG00000000661	182	231	314	285
ENSSSCG00000000662	1441	1205	2415	1219
ENSSSCG00000000663	14	2	0	3
ENSSSCG00000000664	0	0	0	0
ENSSSCG00000000665	13	3	0	6
ENSSSCG00000000666	0	0	0	0
ENSSSCG00000000667	1	0	0	0
ENSSSCG00000000668	0	1	3	0
ENSSSCG00000000669	0	0	0	0
ENSSSCG00000000670	0	0	0	0
ENSSSCG00000000672	22	17	44	43
ENSSSCG00000000674	405	312	377	243
ENSSSCG00000000675	85895	112339	117450	105265
ENSSSCG00000000679	12	5	0	25
ENSSSCG00000000680	0	0	3	4
ENSSSCG00000000681	47	90	88	51
ENSSSCG00000000682	1	9	8	0
ENSSSCG00000000683	73	61	59	69
ENSSSCG00000000684	1669	1559	3377	1677
ENSSSCG00000000685	2697	3896	2999	3249
ENSSSCG00000000687	709	640	359	733
ENSSSCG00000000688	142	16	36	138
ENSSSCG00000000690	2263	3561	3994	3770
ENSSSCG00000000691	2620	3265	3916	3538
ENSSSCG00000000692	0	2	0	2
ENSSSCG00000000693	502	551	389	556
ENSSSCG00000000694	21648	29224	14955	21023
ENSSSCG00000000695	316	314	342	347
ENSSSCG00000000696	640	619	1687	636
ENSSSCG00000000697	10158	7694	12989	7579
ENSSSCG00000000699	114	142	231	201
ENSSSCG00000000700	204	237	149	279
ENSSSCG00000000701	480	604	471	659
ENSSSCG00000000702	1180	1141	1931	1452
ENSSSCG00000000703	10	3	6	0
ENSSSCG00000000704	1272	1296	1558	1180
ENSSSCG00000000705	100	147	91	125
ENSSSCG00000000706	2856	2861	5156	3465
ENSSSCG00000000707	17	1	19	4
ENSSSCG00000000708	1347	1267	2602	1324
ENSSSCG00000000709	98	79	247	76
ENSSSCG00000000710	208	331	489	261
ENSSSCG00000000712	49	154	196	104
ENSSSCG00000000713	0	0	0	0
ENSSSCG00000000714	8	9	5	12
ENSSSCG00000000716	0	0	0	0
ENSSSCG00000000717	0	1	0	0
ENSSSCG00000000718	0	0	0	0
ENSSSCG00000000719	2766	3205	3564	2814
ENSSSCG00000000720	54	45	46	42
ENSSSCG00000000721	0	1	1	0
ENSSSCG00000000722	21	6	32	6
ENSSSCG00000000723	318	331	480	380
ENSSSCG00000000724	0	0	0	0
ENSSSCG00000000727	5	16	17	11
ENSSSCG00000000728	294	218	491	345
ENSSSCG00000000730	0	0	0	0
ENSSSCG00000000732	1	0	2	3
ENSSSCG00000000734	139	158	113	101
ENSSSCG00000000735	968	1450	1009	1642
ENSSSCG00000000736	185	141	416	65
ENSSSCG00000000737	27	47	84	49
ENSSSCG00000000738	18	27	146	46
ENSSSCG00000000739	27	28	39	24
ENSSSCG00000000740	0	0	0	1
ENSSSCG00000000741	0	0	1	0
ENSSSCG00000000742	243	176	765	274
ENSSSCG00000000743	7837	7844	13046	6998
ENSSSCG00000000744	2	5	0	2
ENSSSCG00000000745	459	202	876	504
ENSSSCG00000000746	631	796	888	782
ENSSSCG00000000747	58	29	117	92
ENSSSCG00000000748	42	17	25	28
ENSSSCG00000000749	4898	3331	8577	4939
ENSSSCG00000000751	31	35	36	26
ENSSSCG00000000753	2805	2685	4539	2772
ENSSSCG00000000754	149	168	227	186
ENSSSCG00000000755	440	535	530	651
ENSSSCG00000000757	2013	3607	4475	4852
ENSSSCG00000000758	0	0	0	0
ENSSSCG00000000759	0	5	4	2
ENSSSCG00000000760	0	5	0	1
ENSSSCG00000000763	0	2	7	1
ENSSSCG00000000764	148	126	235	137
ENSSSCG00000000765	121	160	262	163
ENSSSCG00000000766	71	93	225	179
ENSSSCG00000000767	1760	1682	4124	1969
ENSSSCG00000000769	415	352	733	376
ENSSSCG00000000770	57	138	112	298
ENSSSCG00000000773	1163	1603	2609	1869
ENSSSCG00000000774	135	280	223	162
ENSSSCG00000000777	5	4	3	4
ENSSSCG00000000778	573	514	937	529
ENSSSCG00000000779	614	829	602	748
ENSSSCG00000000781	2	0	0	0
ENSSSCG00000000782	0	0	0	0
ENSSSCG00000000783	3	3	10	12
ENSSSCG00000000784	118	98	112	110
ENSSSCG00000000785	0	0	0	0
ENSSSCG00000000787	1	1	3	0
ENSSSCG00000000789	0	0	0	0
ENSSSCG00000000791	19	35	2	18
ENSSSCG00000000793	629	870	737	881
ENSSSCG00000000795	1	0	2	0
ENSSSCG00000000798	560	516	1019	566
ENSSSCG00000000799	410	282	536	314
ENSSSCG00000000800	206	159	253	170
ENSSSCG00000000801	5	11	8	9
ENSSSCG00000000802	217	350	266	151
ENSSSCG00000000804	109	328	539	498
ENSSSCG00000000806	1542	1473	2166	1566
ENSSSCG00000000807	551	591	1028	750
ENSSSCG00000000808	2317	1739	4414	4238
ENSSSCG00000000809	1978	1496	3672	3590
ENSSSCG00000000810	42	120	28	99
ENSSSCG00000000811	169	195	146	258
ENSSSCG00000000812	0	4	0	3
ENSSSCG00000000814	585	371	499	601
ENSSSCG00000000816	143	199	307	239
ENSSSCG00000000818	0	0	0	0
ENSSSCG00000000819	0	1	0	0
ENSSSCG00000000820	0	0	0	0
ENSSSCG00000000832	0	0	0	0
ENSSSCG00000000837	9	12	19	5
ENSSSCG00000000838	520	786	878	1264
ENSSSCG00000000839	416	399	316	508
ENSSSCG00000000840	1231	966	1208	1739
ENSSSCG00000000841	586	772	537	672
ENSSSCG00000000842	548	550	777	526
ENSSSCG00000000843	1180	1222	1860	1115
ENSSSCG00000000844	181	237	158	153
ENSSSCG00000000846	317	572	455	533
ENSSSCG00000000847	210	244	396	338
ENSSSCG00000000848	62	52	25	34
ENSSSCG00000000849	60892	25083	135025	49459
ENSSSCG00000000852	2633	2314	2687	1779
ENSSSCG00000000853	48	123	368	152
ENSSSCG00000000854	2022	2438	3072	1838
ENSSSCG00000000856	49089	58568	21514	38183
ENSSSCG00000000857	423	263	481	186
ENSSSCG00000000858	6	1	3	2
ENSSSCG00000000859	26	23	49	24
ENSSSCG00000000860	110	58	92	71
ENSSSCG00000000862	496	511	771	475
ENSSSCG00000000863	1111	1070	352	650
ENSSSCG00000000864	7074	9318	3465	7060
ENSSSCG00000000866	13	21	8	25
ENSSSCG00000000867	6	17	1	5
ENSSSCG00000000869	693	528	1917	535
ENSSSCG00000000870	2469	2184	5402	2669
ENSSSCG00000000871	0	0	0	0
ENSSSCG00000000873	0	0	0	4
ENSSSCG00000000874	101	89	83	151
ENSSSCG00000000875	1867	3039	1999	2835
ENSSSCG00000000876	1	0	12	14
ENSSSCG00000000877	653	750	890	661
ENSSSCG00000000878	0	14	3	5
ENSSSCG00000000879	110	101	74	81
ENSSSCG00000000880	0	0	0	0
ENSSSCG00000000881	0	0	0	0
ENSSSCG00000000882	0	0	0	0
ENSSSCG00000000883	0	0	0	0
ENSSSCG00000000884	259	140	246	144
ENSSSCG00000000886	5005	7526	6923	4853
ENSSSCG00000000887	159	175	318	241
ENSSSCG00000000890	108	105	182	132
ENSSSCG00000000891	1975	1864	3276	1876
ENSSSCG00000000892	8446	4544	33949	4617
ENSSSCG00000000893	2441	5146	2442	4313
ENSSSCG00000000894	57	108	42	130
ENSSSCG00000000895	338	246	344	186
ENSSSCG00000000896	38	55	19	58
ENSSSCG00000000897	1	0	0	0
ENSSSCG00000000900	603	557	685	529
ENSSSCG00000000901	367	393	523	465
ENSSSCG00000000902	268	321	284	313
ENSSSCG00000000905	1685	2453	1019	1410
ENSSSCG00000000906	44	72	290	135
ENSSSCG00000000907	389	315	400	280
ENSSSCG00000000908	1012	855	2137	1121
ENSSSCG00000000910	1650	3549	848	2169
ENSSSCG00000000911	51	86	66	53
ENSSSCG00000000912	5503	8152	2746	5080
ENSSSCG00000000914	1414	2290	1433	1488
ENSSSCG00000000915	261	1016	340	559
ENSSSCG00000000916	6	57	36	35
ENSSSCG00000000917	0	0	0	0
ENSSSCG00000000918	0	0	0	0
ENSSSCG00000000919	0	0	0	0
ENSSSCG00000000920	210	284	240	200
ENSSSCG00000000921	721	682	1059	851
ENSSSCG00000000922	18	10	9	6
ENSSSCG00000000924	106	62	17	79
ENSSSCG00000000925	240	351	314	334
ENSSSCG00000000926	664	686	370	523
ENSSSCG00000000927	73	68	139	141
ENSSSCG00000000931	0	1	0	1
ENSSSCG00000000932	0	0	0	0
ENSSSCG00000000933	0	0	0	0
ENSSSCG00000000934	0	0	2	0
ENSSSCG00000000936	0	0	0	0
ENSSSCG00000000937	0	0	0	0
ENSSSCG00000000938	200	389	232	388
ENSSSCG00000000939	2690	3048	5829	5970
ENSSSCG00000000940	90	82	100	101
ENSSSCG00000000941	108	59	49	68
ENSSSCG00000000942	323	240	284	199
ENSSSCG00000000943	0	0	0	0
ENSSSCG00000000948	7	23	1	15
ENSSSCG00000000950	15	20	3	13
ENSSSCG00000000951	50	92	139	65
ENSSSCG00000000952	113	88	104	73
ENSSSCG00000000953	8	15	5	17
ENSSSCG00000000955	304	708	431	512
ENSSSCG00000000958	301	239	466	352
ENSSSCG00000000959	1090	1309	1087	1517
ENSSSCG00000000960	0	0	0	0
ENSSSCG00000000961	2601	1352	902	1933
ENSSSCG00000000963	0	0	0	0
ENSSSCG00000000964	2273	2748	1886	2821
ENSSSCG00000000965	1091	1222	1727	1296
ENSSSCG00000000966	169	226	268	185
ENSSSCG00000000967	4	5	5	3
ENSSSCG00000000968	3619	3593	6407	4468
ENSSSCG00000000970	3399	3224	4319	3970
ENSSSCG00000000971	877	1005	955	1057
ENSSSCG00000000972	760	700	1134	980
ENSSSCG00000000973	2449	2771	3263	2831
ENSSSCG00000000974	1628	1850	1481	2279
ENSSSCG00000000975	132	265	133	203
ENSSSCG00000000976	0	0	0	0
ENSSSCG00000000978	24	61	21	21
ENSSSCG00000000980	839	751	1098	742
ENSSSCG00000000981	1360	486	11097	902
ENSSSCG00000000982	6	0	6	0
ENSSSCG00000000983	7	0	0	0
ENSSSCG00000000985	3506	4203	4680	4247
ENSSSCG00000000990	31	69	113	45
ENSSSCG00000000991	0	0	0	0
ENSSSCG00000000992	2	0	5	10
ENSSSCG00000000994	1282	1382	2695	2444
ENSSSCG00000000997	18	2	20	50
ENSSSCG00000000998	268	345	688	432
ENSSSCG00000000999	348	428	855	419
ENSSSCG00000001000	5542	5983	4131	5349
ENSSSCG00000001001	1046	1164	767	1169
ENSSSCG00000001002	945	1158	1708	1281
ENSSSCG00000001004	253	284	861	281
ENSSSCG00000001005	837	902	571	474
ENSSSCG00000001006	267	237	440	209
ENSSSCG00000001008	3020	3449	1276	1408
ENSSSCG00000001009	1326	1386	3647	1535
ENSSSCG00000001010	1096	1315	1988	1168
ENSSSCG00000001011	726	991	1014	1068
ENSSSCG00000001016	147	137	167	122
ENSSSCG00000001021	1683	2084	5534	2881
ENSSSCG00000001022	2134	2235	6706	2509
ENSSSCG00000001024	265	214	529	196
ENSSSCG00000001025	2350	2838	3558	3803
ENSSSCG00000001026	290	312	434	335
ENSSSCG00000001027	6442	5267	6782	7968
ENSSSCG00000001030	164	135	351	136
ENSSSCG00000001032	980	1017	646	857
ENSSSCG00000001033	162	157	250	146
ENSSSCG00000001035	0	0	0	0
ENSSSCG00000001036	0	0	5	0
ENSSSCG00000001038	4153	6831	2115	5273
ENSSSCG00000001039	366	272	210	295
ENSSSCG00000001040	105	108	29	138
ENSSSCG00000001041	513	279	809	307
ENSSSCG00000001042	7	10	10	24
ENSSSCG00000001045	0	5	5	0
ENSSSCG00000001046	262	310	451	333
ENSSSCG00000001047	6	13	20	27
ENSSSCG00000001048	426	839	62	499
ENSSSCG00000001049	581	960	1707	985
ENSSSCG00000001050	22	42	28	22
ENSSSCG00000001052	49	86	122	105
ENSSSCG00000001053	344	327	459	279
ENSSSCG00000001054	22	38	38	34
ENSSSCG00000001056	1104	1277	1431	1291
ENSSSCG00000001057	241	347	450	366
ENSSSCG00000001058	0	0	0	0
ENSSSCG00000001060	0	0	0	0
ENSSSCG00000001061	287	309	644	522
ENSSSCG00000001062	411	558	322	438
ENSSSCG00000001063	124	262	192	149
ENSSSCG00000001064	838	801	644	924
ENSSSCG00000001065	89	142	105	202
ENSSSCG00000001066	0	0	4	0
ENSSSCG00000001067	0	0	0	0
ENSSSCG00000001068	0	2	0	0
ENSSSCG00000001070	183	285	241	339
ENSSSCG00000001071	660	675	1361	1051
ENSSSCG00000001072	14	21	23	27
ENSSSCG00000001073	724	559	471	628
ENSSSCG00000001074	785	1138	829	1224
ENSSSCG00000001075	2050	2080	1721	1682
ENSSSCG00000001076	528	739	847	727
ENSSSCG00000001078	60	122	176	109
ENSSSCG00000001079	75	52	152	63
ENSSSCG00000001080	387	276	381	450
ENSSSCG00000001081	24	77	36	51
ENSSSCG00000001082	0	0	2	2
ENSSSCG00000001083	0	0	0	0
ENSSSCG00000001085	364	15	191	61
ENSSSCG00000001087	1167	1326	887	1186
ENSSSCG00000001088	0	0	1	6
ENSSSCG00000001089	1271	2014	1158	2552
ENSSSCG00000001090	1181	2100	1043	2355
ENSSSCG00000001091	92	106	30	106
ENSSSCG00000001092	1355	1751	1080	1589
ENSSSCG00000001093	7063	6076	1258	3987
ENSSSCG00000001094	3439	3596	1930	2705
ENSSSCG00000001095	582	590	344	555
ENSSSCG00000001096	0	2	0	0
ENSSSCG00000001097	283	226	309	300
ENSSSCG00000001098	5	7	6	3
ENSSSCG00000001099	119	102	85	157
ENSSSCG00000001100	215	209	410	337
ENSSSCG00000001101	1	5	1	1
ENSSSCG00000001102	0	2	0	0
ENSSSCG00000001105	0	0	0	0
ENSSSCG00000001106	1326	1753	729	2406
ENSSSCG00000001107	3214	5192	1351	4167
ENSSSCG00000001131	11	2	13	14
ENSSSCG00000001132	0	0	0	0
ENSSSCG00000001134	174	890	225	411
ENSSSCG00000001137	193	111	308	137
ENSSSCG00000001138	1	0	14	0
ENSSSCG00000001147	0	0	0	0
ENSSSCG00000001156	207	310	339	307
ENSSSCG00000001157	0	0	0	0
ENSSSCG00000001161	0	0	0	0
ENSSSCG00000001164	115	97	68	88
ENSSSCG00000001177	19	36	21	34
ENSSSCG00000001180	0	0	0	0
ENSSSCG00000001182	0	0	0	2
ENSSSCG00000001190	0	0	0	0
ENSSSCG00000001196	0	0	0	0
ENSSSCG00000001197	19	13	6	16
ENSSSCG00000001198	31	30	35	48
ENSSSCG00000001200	0	0	0	0
ENSSSCG00000001201	62	78	76	106
ENSSSCG00000001202	5	13	14	33
ENSSSCG00000001203	2	3	3	5
ENSSSCG00000001204	7	18	10	4
ENSSSCG00000001205	0	0	5	0
ENSSSCG00000001206	34	32	70	47
ENSSSCG00000001207	35	66	70	142
ENSSSCG00000001209	35	59	37	38
ENSSSCG00000001211	0	0	0	0
ENSSSCG00000001212	0	0	0	0
ENSSSCG00000001213	0	0	0	0
ENSSSCG00000001214	0	0	0	0
ENSSSCG00000001216	0	0	0	0
ENSSSCG00000001219	762	997	1724	927
ENSSSCG00000001220	0	0	0	0
ENSSSCG00000001227	11845	31408	12054	35129
ENSSSCG00000001228	3824	4050	2442	5071
ENSSSCG00000001229	26482	68369	29303	75440
ENSSSCG00000001230	196	260	162	273
ENSSSCG00000001231	21810	87329	20197	93535
ENSSSCG00000001232	25	15	11	8
ENSSSCG00000001233	2390	2800	4303	3769
ENSSSCG00000001234	165	124	67	181
ENSSSCG00000001235	214	249	182	262
ENSSSCG00000001236	7	3	0	5
ENSSSCG00000001239	23	70	94	49
ENSSSCG00000001241	20	20	35	49
ENSSSCG00000001242	742	545	654	1012
ENSSSCG00000001244	157	190	142	260
ENSSSCG00000001245	134	196	297	185
ENSSSCG00000001247	13	22	24	41
ENSSSCG00000001248	2	5	1	11
ENSSSCG00000001252	430	766	460	1170
ENSSSCG00000001253	2	0	3	1
ENSSSCG00000001254	0	0	0	0
ENSSSCG00000001255	0	0	0	0
ENSSSCG00000001256	0	0	0	0
ENSSSCG00000001258	0	0	0	0
ENSSSCG00000001268	0	0	0	0
ENSSSCG00000001279	0	0	0	0
ENSSSCG00000001286	0	0	0	0
ENSSSCG00000001294	0	0	0	0
ENSSSCG00000001297	0	0	0	0
ENSSSCG00000001304	1	0	0	0
ENSSSCG00000001312	0	0	0	0
ENSSSCG00000001337	0	0	0	0
ENSSSCG00000001340	0	0	0	0
ENSSSCG00000001341	5898	22272	10431	18031
ENSSSCG00000001342	189	295	450	392
ENSSSCG00000001344	177	297	382	301
ENSSSCG00000001346	2322	2070	4308	2343
ENSSSCG00000001347	1339	1243	2317	1605
ENSSSCG00000001362	754	954	985	1078
ENSSSCG00000001370	1001	907	1730	944
ENSSSCG00000001372	378	591	706	492
ENSSSCG00000001373	959	831	1089	808
ENSSSCG00000001376	757	720	1055	817
ENSSSCG00000001377	1060	966	859	860
ENSSSCG00000001379	5101	6043	11486	5494
ENSSSCG00000001382	94	99	222	164
ENSSSCG00000001383	357	388	720	233
ENSSSCG00000001384	761	993	1228	1022
ENSSSCG00000001386	0	0	0	0
ENSSSCG00000001388	0	0	0	0
ENSSSCG00000001389	0	0	0	0
ENSSSCG00000001390	5	12	11	8
ENSSSCG00000001391	148	182	83	130
ENSSSCG00000001392	17	20	7	24
ENSSSCG00000001393	0	0	0	0
ENSSSCG00000001394	81	82	89	110
ENSSSCG00000001395	39	33	42	67
ENSSSCG00000001396	1151	1505	677	1275
ENSSSCG00000001397	5681	9275	4734	10355
ENSSSCG00000001398	732	877	653	628
ENSSSCG00000001400	7400	7713	12627	6938
ENSSSCG00000001401	12	8	16	15
ENSSSCG00000001402	332	317	447	330
ENSSSCG00000001403	10	7	3	6
ENSSSCG00000001404	28	32	46	36
ENSSSCG00000001405	111	90	62	43
ENSSSCG00000001407	4	4	15	10
ENSSSCG00000001408	715	396	371	427
ENSSSCG00000001409	4455	4610	10076	5515
ENSSSCG00000001410	4209	4825	7714	4996
ENSSSCG00000001411	3258	7151	3220	5830
ENSSSCG00000001412	264	337	366	284
ENSSSCG00000001413	553	951	834	993
ENSSSCG00000001414	3897	4302	5465	3671
ENSSSCG00000001416	6	5	4	5
ENSSSCG00000001417	1282	1365	946	1169
ENSSSCG00000001418	903	1301	936	1201
ENSSSCG00000001419	23	17	241	25
ENSSSCG00000001420	1166	1459	1185	1530
ENSSSCG00000001421	65	114	83	67
ENSSSCG00000001422	39649	49097	46357	46368
ENSSSCG00000001423	1809	1606	1716	1165
ENSSSCG00000001424	1392	1518	2546	1524
ENSSSCG00000001425	715	397	1738	547
ENSSSCG00000001426	272	207	509	239
ENSSSCG00000001427	220784	209096	319219	191802
ENSSSCG00000001428	42	37	35	33
ENSSSCG00000001429	2	23	23	14
ENSSSCG00000001430	1098	1573	2665	1455
ENSSSCG00000001431	50	52	100	49
ENSSSCG00000001433	699	765	1006	1235
ENSSSCG00000001434	65	49	19	55
ENSSSCG00000001435	559	705	775	791
ENSSSCG00000001436	3033	3499	3984	3457
ENSSSCG00000001437	5	9	14	8
ENSSSCG00000001438	786	764	1122	729
ENSSSCG00000001439	279	247	247	231
ENSSSCG00000001440	510	613	1328	1025
ENSSSCG00000001441	1	14	0	5
ENSSSCG00000001443	0	0	0	0
ENSSSCG00000001444	0	0	0	0
ENSSSCG00000001447	0	0	0	0
ENSSSCG00000001451	0	0	0	0
ENSSSCG00000001453	5981	5328	5112	6679
ENSSSCG00000001454	1998	1830	2104	1449
ENSSSCG00000001455	4448	3262	3464	2622
ENSSSCG00000001456	3152	3611	2676	3502
ENSSSCG00000001457	3004	2669	1859	2439
ENSSSCG00000001458	252	151	233	144
ENSSSCG00000001459	14	23	45	25
ENSSSCG00000001463	208	219	210	309
ENSSSCG00000001464	384	299	406	275
ENSSSCG00000001465	24	24	52	27
ENSSSCG00000001468	263	270	260	382
ENSSSCG00000001469	879	936	661	893
ENSSSCG00000001470	596	1169	745	928
ENSSSCG00000001471	7442	9503	12241	9183
ENSSSCG00000001472	45	112	45	146
ENSSSCG00000001473	0	0	0	3
ENSSSCG00000001474	546	696	764	616
ENSSSCG00000001475	1828	1680	3191	1737
ENSSSCG00000001476	1911	2453	1204	1745
ENSSSCG00000001477	1323	1398	2089	1403
ENSSSCG00000001478	9	59	9	48
ENSSSCG00000001479	0	0	0	0
ENSSSCG00000001480	0	0	0	0
ENSSSCG00000001481	0	0	0	0
ENSSSCG00000001483	2	3	25	17
ENSSSCG00000001484	17	22	0	43
ENSSSCG00000001485	158	193	46	327
ENSSSCG00000001486	15	40	15	20
ENSSSCG00000001487	0	0	0	0
ENSSSCG00000001488	1689	4996	703	2662
ENSSSCG00000001489	0	0	0	0
ENSSSCG00000001490	0	0	0	0
ENSSSCG00000001492	0	0	0	0
ENSSSCG00000001493	155	216	134	109
ENSSSCG00000001494	1	5	10	4
ENSSSCG00000001497	179	167	366	148
ENSSSCG00000001498	9	12	4	1
ENSSSCG00000001499	12511	16836	12306	24794
ENSSSCG00000001500	1	24	1	27
ENSSSCG00000001501	1055	1322	2292	1420
ENSSSCG00000001502	22716	25013	24879	20040
ENSSSCG00000001503	253	380	154	389
ENSSSCG00000001504	502	468	1387	465
ENSSSCG00000001505	1209	1067	1112	797
ENSSSCG00000001506	1326	1739	1405	1862
ENSSSCG00000001507	1453	1798	2736	1996
ENSSSCG00000001508	159	214	245	261
ENSSSCG00000001509	1224	1179	2426	1347
ENSSSCG00000001510	49	57	34	20
ENSSSCG00000001511	992	1422	956	1324
ENSSSCG00000001512	3593	4637	2475	3109
ENSSSCG00000001513	79	78	80	122
ENSSSCG00000001515	66	69	169	115
ENSSSCG00000001516	276	222	433	336
ENSSSCG00000001517	267	323	105	308
ENSSSCG00000001518	1946	1950	2936	1959
ENSSSCG00000001520	575	744	1160	767
ENSSSCG00000001521	0	0	0	0
ENSSSCG00000001523	0	0	0	4
ENSSSCG00000001526	444	575	912	487
ENSSSCG00000001527	838	1247	1179	1609
ENSSSCG00000001528	16777	22626	15992	17160
ENSSSCG00000001531	1546	1674	2482	1485
ENSSSCG00000001532	115	139	361	176
ENSSSCG00000001533	306	284	438	285
ENSSSCG00000001534	388	494	1127	675
ENSSSCG00000001535	4	3	0	4
ENSSSCG00000001536	29	31	36	53
ENSSSCG00000001537	748	939	792	1286
ENSSSCG00000001538	273	211	284	328
ENSSSCG00000001539	1783	863	1124	1560
ENSSSCG00000001541	0	0	0	0
ENSSSCG00000001543	11100	14068	14465	11498
ENSSSCG00000001544	570	597	1172	899
ENSSSCG00000001546	154	190	207	268
ENSSSCG00000001549	280	227	1908	872
ENSSSCG00000001550	45	20	103	45
ENSSSCG00000001551	0	0	0	0
ENSSSCG00000001552	0	0	0	0
ENSSSCG00000001553	0	0	0	2
ENSSSCG00000001554	284	260	510	324
ENSSSCG00000001555	9	38	5	54
ENSSSCG00000001556	2224	3498	4766	4347
ENSSSCG00000001559	0	0	0	0
ENSSSCG00000001560	18	10	31	12
ENSSSCG00000001561	396	287	237	280
ENSSSCG00000001562	169	312	631	318
ENSSSCG00000001563	655	607	934	706
ENSSSCG00000001564	1080	752	2685	626
ENSSSCG00000001565	312	329	1388	484
ENSSSCG00000001566	0	5	0	0
ENSSSCG00000001567	0	0	2	0
ENSSSCG00000001569	1105	1739	1855	2018
ENSSSCG00000001570	59	13	122	81
ENSSSCG00000001571	9493	8879	6615	9211
ENSSSCG00000001572	623	518	514	654
ENSSSCG00000001573	1981	979	4381	2200
ENSSSCG00000001574	0	0	0	0
ENSSSCG00000001575	0	0	0	0
ENSSSCG00000001576	0	0	0	0
ENSSSCG00000001577	129	144	242	165
ENSSSCG00000001578	115	195	345	145
ENSSSCG00000001579	528	634	1043	748
ENSSSCG00000001582	8	38	19	39
ENSSSCG00000001583	0	0	0	0
ENSSSCG00000001584	227	307	502	449
ENSSSCG00000001588	6	40	2	36
ENSSSCG00000001589	0	0	0	0
ENSSSCG00000001592	0	0	2	0
ENSSSCG00000001594	2	7	0	15
ENSSSCG00000001595	181	379	131	365
ENSSSCG00000001596	3767	3855	3643	4281
ENSSSCG00000001597	1	0	0	2
ENSSSCG00000001598	15	34	74	29
ENSSSCG00000001600	255	355	549	474
ENSSSCG00000001605	2	0	2	0
ENSSSCG00000001611	405	586	688	594
ENSSSCG00000001612	95	98	10	89
ENSSSCG00000001613	0	0	0	0
ENSSSCG00000001614	0	0	1	3
ENSSSCG00000001615	22	12	54	13
ENSSSCG00000001616	1	4	31	19
ENSSSCG00000001617	21	14	63	13
ENSSSCG00000001618	1	11	1	5
ENSSSCG00000001619	1074	1436	3761	1846
ENSSSCG00000001620	14	7	8	4
ENSSSCG00000001621	385	454	851	835
ENSSSCG00000001624	35	45	51	88
ENSSSCG00000001625	692	617	594	606
ENSSSCG00000001626	55	61	76	81
ENSSSCG00000001629	7	17	9	16
ENSSSCG00000001630	16	18	39	20
ENSSSCG00000001631	317	383	994	403
ENSSSCG00000001633	8	24	27	17
ENSSSCG00000001634	81	46	200	95
ENSSSCG00000001636	0	2	2	0
ENSSSCG00000001637	0	0	0	0
ENSSSCG00000001638	860	946	1602	968
ENSSSCG00000001639	67	54	71	104
ENSSSCG00000001641	533	585	859	723
ENSSSCG00000001646	488	596	616	636
ENSSSCG00000001650	6	4	8	9
ENSSSCG00000001651	3445	2790	4092	2784
ENSSSCG00000001652	36300	20968	41263	13648
ENSSSCG00000001653	8795	5784	12866	4366
ENSSSCG00000001654	2558	3621	2639	3582
ENSSSCG00000001655	1817	2464	1608	2274
ENSSSCG00000001656	1229	810	1618	746
ENSSSCG00000001657	85	294	96	276
ENSSSCG00000001658	1077	1551	1399	1284
ENSSSCG00000001659	691	990	530	816
ENSSSCG00000001660	26	37	28	11
ENSSSCG00000001661	348	541	903	487
ENSSSCG00000001664	2	5	24	18
ENSSSCG00000001667	708	789	1083	891
ENSSSCG00000001672	22	40	63	34
ENSSSCG00000001675	128	134	198	167
ENSSSCG00000001676	54	46	107	65
ENSSSCG00000001679	3290	2404	5317	2334
ENSSSCG00000001680	611	673	1569	1098
ENSSSCG00000001681	237	175	381	303
ENSSSCG00000001682	0	0	0	6
ENSSSCG00000001683	330	274	297	681
ENSSSCG00000001686	2994	3774	3345	3636
ENSSSCG00000001688	243	250	315	239
ENSSSCG00000001689	273	216	181	255
ENSSSCG00000001691	3	12	6	7
ENSSSCG00000001692	2411	2953	3891	2823
ENSSSCG00000001694	114	66	93	85
ENSSSCG00000001695	3906	4975	7165	6395
ENSSSCG00000001696	1356	1774	900	1459
ENSSSCG00000001697	1273	1928	2646	2720
ENSSSCG00000001698	2	65	12	48
ENSSSCG00000001699	0	3	1	1
ENSSSCG00000001700	2435	4674	5439	3948
ENSSSCG00000001701	15391	22700	15589	14072
ENSSSCG00000001702	565	786	712	815
ENSSSCG00000001703	178	173	285	136
ENSSSCG00000001705	0	0	0	0
ENSSSCG00000001706	373	440	450	430
ENSSSCG00000001708	1868	2041	2185	1730
ENSSSCG00000001709	353	526	258	446
ENSSSCG00000001710	0	1	1	0
ENSSSCG00000001711	18	32	109	30
ENSSSCG00000001715	0	0	0	3
ENSSSCG00000001716	1	3	0	0
ENSSSCG00000001718	1668	2303	1147	3250
ENSSSCG00000001719	912	1308	764	2129
ENSSSCG00000001720	3654	3752	2215	4335
ENSSSCG00000001723	652	1414	1400	813
ENSSSCG00000001724	0	0	0	0
ENSSSCG00000001725	770	1069	1451	1107
ENSSSCG00000001726	0	0	0	7
ENSSSCG00000001727	546	547	1076	420
ENSSSCG00000001728	68	69	96	84
ENSSSCG00000001729	0	0	0	0
ENSSSCG00000001731	206	193	118	247
ENSSSCG00000001732	4498	5609	5041	5459
ENSSSCG00000001734	2	0	0	0
ENSSSCG00000001735	0	8	0	3
ENSSSCG00000001736	0	0	0	0
ENSSSCG00000001738	0	0	0	0
ENSSSCG00000001739	0	0	0	0
ENSSSCG00000001741	0	0	0	0
ENSSSCG00000001743	0	0	0	0
ENSSSCG00000001744	0	0	0	0
ENSSSCG00000001745	3	4	4	6
ENSSSCG00000001746	13	43	73	112
ENSSSCG00000001748	0	0	0	0
ENSSSCG00000001749	0	0	0	0
ENSSSCG00000001750	21	30	21	54
ENSSSCG00000001751	0	0	0	2
ENSSSCG00000001752	1	2	1	0
ENSSSCG00000001753	0	0	0	0
ENSSSCG00000001754	1481	1476	1933	1154
ENSSSCG00000001755	116	154	46	287
ENSSSCG00000001756	693	787	1307	895
ENSSSCG00000001757	482	634	458	417
ENSSSCG00000001758	102	130	167	129
ENSSSCG00000001759	20	24	19	26
ENSSSCG00000001760	562	327	888	401
ENSSSCG00000001761	902	633	1578	768
ENSSSCG00000001762	79	71	123	118
ENSSSCG00000001764	5	0	9	0
ENSSSCG00000001765	118	192	206	218
ENSSSCG00000001767	15	27	46	32
ENSSSCG00000001769	6041	6980	10475	7421
ENSSSCG00000001770	6305	8539	4609	8089
ENSSSCG00000001771	1	0	3	0
ENSSSCG00000001772	0	0	0	0
ENSSSCG00000001773	6	14	14	21
ENSSSCG00000001774	1	0	2	2
ENSSSCG00000001775	0	0	0	0
ENSSSCG00000001776	6	12	4	28
ENSSSCG00000001778	45	27	46	37
ENSSSCG00000001779	995	1165	815	990
ENSSSCG00000001780	17747	18097	13809	15523
ENSSSCG00000001781	0	0	0	1
ENSSSCG00000001782	319	112	1411	298
ENSSSCG00000001783	20	4	43	5
ENSSSCG00000001785	42	39	123	49
ENSSSCG00000001786	0	0	1	0
ENSSSCG00000001787	253	232	196	158
ENSSSCG00000001788	21	10	16	30
ENSSSCG00000001789	0	0	0	0
ENSSSCG00000001790	0	0	0	0
ENSSSCG00000001791	27	53	13	30
ENSSSCG00000001792	153	243	419	267
ENSSSCG00000001793	15	13	32	12
ENSSSCG00000001794	0	0	0	0
ENSSSCG00000001795	0	4	0	0
ENSSSCG00000001798	0	0	0	0
ENSSSCG00000001799	33	48	17	47
ENSSSCG00000001800	1025	1887	711	1569
ENSSSCG00000001801	348	518	597	687
ENSSSCG00000001804	627	895	565	1295
ENSSSCG00000001805	589	620	692	600
ENSSSCG00000001806	9	12	5	1
ENSSSCG00000001807	3	5	5	4
ENSSSCG00000001808	0	0	0	0
ENSSSCG00000001810	986	1208	1992	1357
ENSSSCG00000001811	0	0	0	0
ENSSSCG00000001814	1003	880	1324	1092
ENSSSCG00000001815	15	11	6	8
ENSSSCG00000001816	23	32	17	22
ENSSSCG00000001817	6591	10866	21789	12427
ENSSSCG00000001818	439	442	651	479
ENSSSCG00000001819	1420	1912	2154	2347
ENSSSCG00000001820	294	383	217	348
ENSSSCG00000001821	957	1212	998	873
ENSSSCG00000001822	45	99	130	88
ENSSSCG00000001823	17723	23632	11835	16829
ENSSSCG00000001824	911	804	1426	1191
ENSSSCG00000001825	100	117	137	120
ENSSSCG00000001826	6	2	7	10
ENSSSCG00000001827	0	0	0	0
ENSSSCG00000001828	0	0	0	2
ENSSSCG00000001829	0	0	0	0
ENSSSCG00000001830	0	0	0	0
ENSSSCG00000001831	0	0	0	2
ENSSSCG00000001832	0	0	0	0
ENSSSCG00000001834	933	1355	1003	612
ENSSSCG00000001835	379	1230	1285	1329
ENSSSCG00000001836	0	0	0	0
ENSSSCG00000001837	116	122	107	145
ENSSSCG00000001838	866	1079	1710	1015
ENSSSCG00000001840	136	174	137	183
ENSSSCG00000001841	0	0	0	1
ENSSSCG00000001842	2	0	1	0
ENSSSCG00000001844	16	81	47	57
ENSSSCG00000001846	4	13	3	10
ENSSSCG00000001847	140	202	171	226
ENSSSCG00000001848	18	21	10	36
ENSSSCG00000001849	13110	23266	12825	18528
ENSSSCG00000001850	259	382	295	241
ENSSSCG00000001852	3937	2949	5293	4063
ENSSSCG00000001855	0	1	0	0
ENSSSCG00000001858	4199	6120	4461	4834
ENSSSCG00000001859	75	71	198	114
ENSSSCG00000001860	73	154	9	50
ENSSSCG00000001861	70	86	52	68
ENSSSCG00000001862	3688	5055	3061	5353
ENSSSCG00000001863	17	87	4	36
ENSSSCG00000001864	0	19	0	5
ENSSSCG00000001865	567	632	170	398
ENSSSCG00000001866	316	460	542	501
ENSSSCG00000001867	95	169	93	109
ENSSSCG00000001868	10223	12274	10091	10815
ENSSSCG00000001869	160	212	332	203
ENSSSCG00000001871	865	1266	1312	1138
ENSSSCG00000001872	36	36	56	19
ENSSSCG00000001873	74	125	231	84
ENSSSCG00000001875	294	520	498	478
ENSSSCG00000001876	750	924	1149	700
ENSSSCG00000001877	481	434	468	549
ENSSSCG00000001878	281	351	357	356
ENSSSCG00000001879	0	0	0	0
ENSSSCG00000001880	1095	1224	1850	1250
ENSSSCG00000001881	3073	2675	3669	2870
ENSSSCG00000001882	2108	1985	539	4358
ENSSSCG00000001883	0	0	1	0
ENSSSCG00000001884	648	687	512	514
ENSSSCG00000001885	523	708	919	583
ENSSSCG00000001887	526	622	828	662
ENSSSCG00000001888	17	5	45	15
ENSSSCG00000001892	1150	2181	3446	2399
ENSSSCG00000001895	3	1	5	9
ENSSSCG00000001898	1562	1499	3200	2006
ENSSSCG00000001899	5	2	1	8
ENSSSCG00000001900	1535	1842	1913	1660
ENSSSCG00000001901	21335	16070	7588	9667
ENSSSCG00000001903	418	498	637	510
ENSSSCG00000001904	1408	1452	1647	1375
ENSSSCG00000001905	10	18	9	15
ENSSSCG00000001906	5088	6892	1952	2992
ENSSSCG00000001907	1922	2667	2344	2045
ENSSSCG00000001908	9	0	1	1
ENSSSCG00000001909	0	0	0	4
ENSSSCG00000001910	260	583	300	389
ENSSSCG00000001912	374	613	1395	716
ENSSSCG00000001913	126	194	156	199
ENSSSCG00000001914	34	99	66	102
ENSSSCG00000001915	0	0	0	0
ENSSSCG00000001916	0	0	0	0
ENSSSCG00000001917	55	109	154	166
ENSSSCG00000001918	752	1219	1351	1300
ENSSSCG00000001919	0	0	0	0
ENSSSCG00000001920	0	0	0	0
ENSSSCG00000001921	470	776	910	749
ENSSSCG00000001922	416	648	556	644
ENSSSCG00000001924	858	898	759	895
ENSSSCG00000001925	207	297	550	348
ENSSSCG00000001926	0	0	1	0
ENSSSCG00000001927	3122	3507	3200	3164
ENSSSCG00000001928	0	0	0	0
ENSSSCG00000001929	637	752	1089	910
ENSSSCG00000001930	1501	1437	2253	1338
ENSSSCG00000001931	0	1	9	11
ENSSSCG00000001932	2	4	12	3
ENSSSCG00000001934	1147	1206	1571	1472
ENSSSCG00000001938	0	2	2	0
ENSSSCG00000001939	0	0	0	0
ENSSSCG00000001940	522	867	1228	780
ENSSSCG00000001941	36	25	36	19
ENSSSCG00000001942	447	546	167	290
ENSSSCG00000001943	389	350	115	220
ENSSSCG00000001944	0	0	0	0
ENSSSCG00000001945	0	0	0	0
ENSSSCG00000001946	402	463	245	532
ENSSSCG00000001947	88	114	220	99
ENSSSCG00000001948	16	18	32	36
ENSSSCG00000001949	0	0	0	0
ENSSSCG00000001950	37	52	70	22
ENSSSCG00000001951	2037	1963	2332	1623
ENSSSCG00000001952	3715	4818	3915	3064
ENSSSCG00000001955	1671	1890	3076	2269
ENSSSCG00000001956	280	285	203	327
ENSSSCG00000001958	1455	1139	1735	1317
ENSSSCG00000001959	552	696	550	694
ENSSSCG00000001960	619	638	831	692
ENSSSCG00000001963	199	220	147	444
ENSSSCG00000001964	1	10	1	2
ENSSSCG00000001965	3	17	3	27
ENSSSCG00000001966	681	655	734	733
ENSSSCG00000001968	57	60	31	83
ENSSSCG00000001970	792	928	871	1049
ENSSSCG00000001971	2552	2199	3673	2477
ENSSSCG00000001972	39	16	27	23
ENSSSCG00000001973	380	303	530	265
ENSSSCG00000001974	130	144	155	162
ENSSSCG00000001975	11	16	38	51
ENSSSCG00000001977	19	214	16	70
ENSSSCG00000001978	70	150	65	55
ENSSSCG00000001979	3	9	2	71
ENSSSCG00000001982	8	18	3	3
ENSSSCG00000001983	190	251	135	279
ENSSSCG00000001984	1376	1734	1312	1370
ENSSSCG00000001985	11	38	20	14
ENSSSCG00000001986	37	60	57	77
ENSSSCG00000001987	1199	1785	2909	1605
ENSSSCG00000001988	607	493	391	489
ENSSSCG00000001989	14065	15394	9686	9868
ENSSSCG00000001990	10945	11055	7872	7296
ENSSSCG00000001991	3542	4062	2789	3353
ENSSSCG00000001992	482	518	801	562
ENSSSCG00000001993	0	6	13	3
ENSSSCG00000001994	230	380	562	331
ENSSSCG00000001997	60	44	78	59
ENSSSCG00000001999	1661	1961	3513	1726
ENSSSCG00000002000	590	448	1815	501
ENSSSCG00000002001	572	498	1179	519
ENSSSCG00000002002	1399	2003	2405	2269
ENSSSCG00000002003	1085	977	2116	1557
ENSSSCG00000002004	3744	3475	3992	3923
ENSSSCG00000002005	4758	5353	4746	5157
ENSSSCG00000002006	3966	4507	3844	4195
ENSSSCG00000002007	79	50	54	69
ENSSSCG00000002008	4807	5920	9517	6703
ENSSSCG00000002009	8960	23222	13707	16248
ENSSSCG00000002010	0	15	4	8
ENSSSCG00000002011	0	0	0	0
ENSSSCG00000002012	7	16	24	5
ENSSSCG00000002013	1888	3302	2848	2174
ENSSSCG00000002014	11	6	17	8
ENSSSCG00000002015	453	348	430	419
ENSSSCG00000002016	591	636	876	586
ENSSSCG00000002017	2	1	0	3
ENSSSCG00000002020	326	311	611	303
ENSSSCG00000002021	29	72	50	50
ENSSSCG00000002022	44	117	88	138
ENSSSCG00000002023	3448	4732	3368	4346
ENSSSCG00000002025	245	473	268	309
ENSSSCG00000002026	4	2	9	6
ENSSSCG00000002028	0	0	0	0
ENSSSCG00000002029	0	0	0	0
ENSSSCG00000002032	293	301	211	176
ENSSSCG00000002033	1	6	15	0
ENSSSCG00000002034	3592	4459	4458	4529
ENSSSCG00000002035	119	169	156	182
ENSSSCG00000002036	1186	1603	1246	1204
ENSSSCG00000002037	34	47	48	67
ENSSSCG00000002038	0	0	0	0
ENSSSCG00000002039	2311	2284	8049	2366
ENSSSCG00000002040	957	1187	806	539
ENSSSCG00000002041	3756	5241	4137	4498
ENSSSCG00000002042	2681	3830	3693	3282
ENSSSCG00000002045	332	519	329	280
ENSSSCG00000002046	1	0	0	0
ENSSSCG00000002047	2	0	0	5
ENSSSCG00000002048	0	0	1	0
ENSSSCG00000002049	0	0	1	0
ENSSSCG00000002050	4100	2963	5452	4126
ENSSSCG00000002051	751	1157	1194	924
ENSSSCG00000002052	0	0	0	0
ENSSSCG00000002053	2	0	0	0
ENSSSCG00000002055	1	0	0	0
ENSSSCG00000002056	0	0	0	0
ENSSSCG00000002057	1	0	0	1
ENSSSCG00000002062	0	0	0	1
ENSSSCG00000002063	0	0	0	0
ENSSSCG00000002069	0	1	0	0
ENSSSCG00000002071	2	2	0	0
ENSSSCG00000002072	8	14	3	13
ENSSSCG00000002077	26	10	2	4
ENSSSCG00000002078	0	8	3	1
ENSSSCG00000002081	21	0	4	3
ENSSSCG00000002084	0	8	7	6
ENSSSCG00000002085	4	0	0	2
ENSSSCG00000002090	0	2	0	0
ENSSSCG00000002095	0	0	0	0
ENSSSCG00000002097	2	0	0	0
ENSSSCG00000002099	3	3	2	1
ENSSSCG00000002100	0	0	0	0
ENSSSCG00000002105	0	0	0	0
ENSSSCG00000002106	0	0	0	0
ENSSSCG00000002127	902	1340	1954	1463
ENSSSCG00000002129	7	8	0	13
ENSSSCG00000002130	0	0	0	0
ENSSSCG00000002131	0	0	0	0
ENSSSCG00000002133	0	0	0	0
ENSSSCG00000002134	0	0	0	2
ENSSSCG00000002135	30	36	12	47
ENSSSCG00000002136	1284	1605	2384	1802
ENSSSCG00000002137	714	678	1648	798
ENSSSCG00000002138	684	741	1458	815
ENSSSCG00000002139	0	0	0	0
ENSSSCG00000002140	1	0	1	0
ENSSSCG00000002141	7	29	42	27
ENSSSCG00000002142	548	637	745	467
ENSSSCG00000002143	793	861	711	715
ENSSSCG00000002144	0	5	15	0
ENSSSCG00000002145	83	118	70	155
ENSSSCG00000002148	0	0	0	0
ENSSSCG00000002159	0	0	0	0
ENSSSCG00000002161	0	0	0	0
ENSSSCG00000002164	0	0	0	0
ENSSSCG00000002169	0	0	0	0
ENSSSCG00000002170	1	0	0	1
ENSSSCG00000002172	0	0	0	0
ENSSSCG00000002173	0	0	0	0
ENSSSCG00000002175	0	0	0	0
ENSSSCG00000002176	0	0	0	0
ENSSSCG00000002180	0	0	0	0
ENSSSCG00000002184	0	0	0	0
ENSSSCG00000002186	0	0	0	0
ENSSSCG00000002187	0	0	0	0
ENSSSCG00000002188	0	0	0	0
ENSSSCG00000002190	0	0	0	0
ENSSSCG00000002191	0	0	0	0
ENSSSCG00000002196	0	0	0	0
ENSSSCG00000002199	0	0	0	0
ENSSSCG00000002202	0	0	0	0
ENSSSCG00000002210	0	0	0	0
ENSSSCG00000002218	0	0	0	0
ENSSSCG00000002235	1240	1375	1336	1010
ENSSSCG00000002241	1	1	3	3
ENSSSCG00000002243	192	333	299	306
ENSSSCG00000002245	99	122	122	121
ENSSSCG00000002246	0	0	1	0
ENSSSCG00000002247	11	7	20	13
ENSSSCG00000002250	0	0	0	0
ENSSSCG00000002251	0	0	0	0
ENSSSCG00000002252	178	266	599	267
ENSSSCG00000002254	1136	1646	1458	1566
ENSSSCG00000002257	17	8	12	11
ENSSSCG00000002258	199	385	1261	552
ENSSSCG00000002259	712	654	618	732
ENSSSCG00000002260	4	12	0	3
ENSSSCG00000002261	6	4	2	1
ENSSSCG00000002262	2	0	0	0
ENSSSCG00000002263	183	109	91	99
ENSSSCG00000002264	0	0	0	0
ENSSSCG00000002265	391	420	1154	336
ENSSSCG00000002266	1575	1833	1676	1823
ENSSSCG00000002267	7	4	14	18
ENSSSCG00000002268	122	95	93	159
ENSSSCG00000002269	9249	13057	3692	12251
ENSSSCG00000002270	0	17	0	17
ENSSSCG00000002274	19	41	25	27
ENSSSCG00000002275	4	9	3	11
ENSSSCG00000002276	1785	2416	2497	3088
ENSSSCG00000002277	19	12	3	4
ENSSSCG00000002279	5	5	4	15
ENSSSCG00000002280	85	220	73	235
ENSSSCG00000002281	225	267	509	178
ENSSSCG00000002282	622	1002	1528	985
ENSSSCG00000002283	1192	1377	1556	1295
ENSSSCG00000002284	8	8	0	11
ENSSSCG00000002285	1421	2611	1599	2295
ENSSSCG00000002286	2	16	6	11
ENSSSCG00000002287	427	540	499	667
ENSSSCG00000002288	569	556	712	657
ENSSSCG00000002290	1010	535	1199	693
ENSSSCG00000002292	915	640	1478	1064
ENSSSCG00000002294	1462	1158	2606	1380
ENSSSCG00000002295	885	1239	806	894
ENSSSCG00000002296	6976	4253	14679	3966
ENSSSCG00000002297	0	0	1	2
ENSSSCG00000002298	932	1154	1611	1281
ENSSSCG00000002299	22	41	9	39
ENSSSCG00000002303	28	56	150	48
ENSSSCG00000002305	134	261	192	233
ENSSSCG00000002306	5	33	19	41
ENSSSCG00000002307	2372	3294	3416	2666
ENSSSCG00000002309	8	15	30	16
ENSSSCG00000002310	0	0	0	0
ENSSSCG00000002311	1122	984	1386	1294
ENSSSCG00000002312	2160	2146	1583	1886
ENSSSCG00000002313	13536	24840	6075	25662
ENSSSCG00000002314	1245	1578	1377	1649
ENSSSCG00000002315	0	2	0	0
ENSSSCG00000002316	84	126	86	76
ENSSSCG00000002317	10	2	2	0
ENSSSCG00000002321	1	4	0	1
ENSSSCG00000002322	5	0	1	0
ENSSSCG00000002326	1	1	0	1
ENSSSCG00000002328	421	426	483	386
ENSSSCG00000002329	65	50	205	82
ENSSSCG00000002330	841	1037	962	864
ENSSSCG00000002332	821	917	567	979
ENSSSCG00000002333	81	119	69	125
ENSSSCG00000002337	1102	1416	775	1183
ENSSSCG00000002340	1336	1353	2055	1565
ENSSSCG00000002341	3	118	177	95
ENSSSCG00000002342	454	514	745	633
ENSSSCG00000002344	147	141	248	167
ENSSSCG00000002345	598	970	1170	1113
ENSSSCG00000002346	0	0	0	0
ENSSSCG00000002347	9	39	13	52
ENSSSCG00000002348	489	462	303	484
ENSSSCG00000002349	789	726	527	1009
ENSSSCG00000002350	105	146	173	155
ENSSSCG00000002351	3421	4008	2399	4453
ENSSSCG00000002352	311	288	345	266
ENSSSCG00000002353	156	173	156	133
ENSSSCG00000002354	936	1057	1101	985
ENSSSCG00000002355	254	472	411	328
ENSSSCG00000002356	6	7	3	7
ENSSSCG00000002357	3832	5931	4752	5835
ENSSSCG00000002359	1121	1054	1009	1094
ENSSSCG00000002361	0	0	0	0
ENSSSCG00000002362	1234	1141	1069	1182
ENSSSCG00000002363	0	0	0	0
ENSSSCG00000002366	1713	2538	1393	1497
ENSSSCG00000002367	120	125	139	116
ENSSSCG00000002368	95	234	403	258
ENSSSCG00000002370	2423	2676	5201	4196
ENSSSCG00000002372	772	1029	1115	988
ENSSSCG00000002373	0	3	0	1
ENSSSCG00000002374	1896	2290	4339	2598
ENSSSCG00000002375	32	48	38	67
ENSSSCG00000002376	0	2	0	11
ENSSSCG00000002377	571	856	1295	640
ENSSSCG00000002378	301	219	300	309
ENSSSCG00000002379	43	47	31	24
ENSSSCG00000002380	2	2	0	2
ENSSSCG00000002381	1302	1763	1986	1760
ENSSSCG00000002382	1991	2110	4492	3246
ENSSSCG00000002383	361	1005	744	413
ENSSSCG00000002384	165	171	138	187
ENSSSCG00000002385	81	112	231	90
ENSSSCG00000002386	327	274	270	171
ENSSSCG00000002387	79	134	163	148
ENSSSCG00000002388	0	0	0	0
ENSSSCG00000002389	167	221	198	174
ENSSSCG00000002390	38	64	66	95
ENSSSCG00000002391	0	0	0	0
ENSSSCG00000002392	382	703	622	544
ENSSSCG00000002395	14	40	39	43
ENSSSCG00000002396	17163	18602	7878	19741
ENSSSCG00000002397	292	331	593	295
ENSSSCG00000002398	0	0	0	0
ENSSSCG00000002399	0	0	0	0
ENSSSCG00000002400	0	0	0	2
ENSSSCG00000002403	744	865	997	781
ENSSSCG00000002404	376	395	794	546
ENSSSCG00000002405	0	0	1	0
ENSSSCG00000002406	2347	2455	3000	2210
ENSSSCG00000002408	12	12	9	12
ENSSSCG00000002409	0	0	0	0
ENSSSCG00000002410	92	248	30	163
ENSSSCG00000002411	420	390	591	425
ENSSSCG00000002412	182	156	221	240
ENSSSCG00000002414	512	695	1655	1035
ENSSSCG00000002418	49	63	41	67
ENSSSCG00000002423	0	0	0	0
ENSSSCG00000002424	79	116	64	140
ENSSSCG00000002425	258	621	558	638
ENSSSCG00000002426	1561	1925	2071	2329
ENSSSCG00000002427	320	403	213	533
ENSSSCG00000002428	61	172	29	136
ENSSSCG00000002429	1106	819	1562	1118
ENSSSCG00000002430	33	104	29	134
ENSSSCG00000002431	210	256	79	253
ENSSSCG00000002432	1	2	6	0
ENSSSCG00000002433	3379	3809	3930	2358
ENSSSCG00000002434	306	435	496	318
ENSSSCG00000002436	324	344	279	637
ENSSSCG00000002437	31	56	20	76
ENSSSCG00000002438	3	0	0	0
ENSSSCG00000002439	10	21	15	9
ENSSSCG00000002440	102	121	214	164
ENSSSCG00000002441	2246	2592	2996	3195
ENSSSCG00000002442	0	0	0	0
ENSSSCG00000002443	24	40	27	40
ENSSSCG00000002444	654	857	1269	524
ENSSSCG00000002445	886	827	1245	808
ENSSSCG00000002446	443	597	476	645
ENSSSCG00000002447	316	370	563	349
ENSSSCG00000002448	505	495	591	332
ENSSSCG00000002449	370	311	199	208
ENSSSCG00000002450	1	19	15	26
ENSSSCG00000002451	653	671	987	925
ENSSSCG00000002452	41271	57055	32349	39045
ENSSSCG00000002453	15911	25402	15083	17255
ENSSSCG00000002455	1105	1213	1358	1357
ENSSSCG00000002456	0	5	0	0
ENSSSCG00000002457	454	490	826	484
ENSSSCG00000002458	103	143	226	145
ENSSSCG00000002459	479	582	618	530
ENSSSCG00000002460	318	391	665	403
ENSSSCG00000002461	295	338	512	377
ENSSSCG00000002462	0	2	0	0
ENSSSCG00000002464	0	3	6	6
ENSSSCG00000002467	15	10	28	23
ENSSSCG00000002469	52	74	118	46
ENSSSCG00000002470	1431	1140	2482	830
ENSSSCG00000002471	1239	3583	2289	1888
ENSSSCG00000002472	135	68	210	83
ENSSSCG00000002474	1	0	0	0
ENSSSCG00000002475	5712	13256	1506	4250
ENSSSCG00000002476	122994	228112	174640	181986
ENSSSCG00000002478	0	0	0	0
ENSSSCG00000002479	9750	15939	10122	12800
ENSSSCG00000002481	20674	28617	22097	29366
ENSSSCG00000002482	303406	87740	373236	170869
ENSSSCG00000002483	604619	467798	979293	503237
ENSSSCG00000002484	55760	83962	49757	76406
ENSSSCG00000002486	441047	267908	1308355	460471
ENSSSCG00000002487	186753	192219	394494	206839
ENSSSCG00000002490	0	0	0	0
ENSSSCG00000002494	890	541	756	508
ENSSSCG00000002495	430	384	352	447
ENSSSCG00000002496	4967	9645	3300	6458
ENSSSCG00000002497	0	0	0	0
ENSSSCG00000002498	0	0	0	0
ENSSSCG00000002499	206	274	364	136
ENSSSCG00000002501	0	0	11	0
ENSSSCG00000002502	843	1440	1779	1258
ENSSSCG00000002504	19	10	10	16
ENSSSCG00000002505	3375	3041	5413	3777
ENSSSCG00000002506	78	68	152	118
ENSSSCG00000002507	11	3	7	6
ENSSSCG00000002508	645	634	1020	796
ENSSSCG00000002509	1429	1260	1815	1323
ENSSSCG00000002510	0	0	0	0
ENSSSCG00000002511	105	53	156	78
ENSSSCG00000002512	3	1	4	1
ENSSSCG00000002515	5992	6910	36723	4615
ENSSSCG00000002516	549	562	1897	507
ENSSSCG00000002517	23	30	120	34
ENSSSCG00000002520	670	723	749	459
ENSSSCG00000002523	5066	5297	8623	6658
ENSSSCG00000002524	2	0	2	0
ENSSSCG00000002525	225	268	298	239
ENSSSCG00000002526	123	170	389	257
ENSSSCG00000002527	494	219	847	407
ENSSSCG00000002528	234	309	368	312
ENSSSCG00000002529	2898	6122	2085	2935
ENSSSCG00000002530	399	576	608	560
ENSSSCG00000002531	34	17	9	17
ENSSSCG00000002532	431	355	828	469
ENSSSCG00000002533	216	258	406	253
ENSSSCG00000002534	0	8	0	6
ENSSSCG00000002535	19412	14977	34011	12192
ENSSSCG00000002536	0	0	0	1
ENSSSCG00000002538	152	304	379	268
ENSSSCG00000002539	132	233	396	200
ENSSSCG00000002540	1271	1331	1333	1849
ENSSSCG00000002541	0	0	3	0
ENSSSCG00000002542	24	51	88	43
ENSSSCG00000002543	16	20	65	23
ENSSSCG00000002544	1641	1544	3211	1830
ENSSSCG00000002545	231	189	543	254
ENSSSCG00000002546	67	41	105	81
ENSSSCG00000002547	585	752	847	1101
ENSSSCG00000002550	9709	5723	5437	5097
ENSSSCG00000002551	0	1	6	5
ENSSSCG00000002552	0	15	0	0
ENSSSCG00000002553	0	0	0	0
ENSSSCG00000002554	176	269	209	248
ENSSSCG00000002555	7	6	54	24
ENSSSCG00000002557	108	102	24	90
ENSSSCG00000002558	452	693	1843	812
ENSSSCG00000002559	61	58	89	60
ENSSSCG00000002560	8	15	5	3
ENSSSCG00000002563	0	0	0	0
ENSSSCG00000002565	0	0	0	0
ENSSSCG00000002572	0	0	0	0
ENSSSCG00000002573	0	0	0	0
ENSSSCG00000002579	0	0	0	0
ENSSSCG00000002581	0	0	0	0
ENSSSCG00000002585	0	0	0	0
ENSSSCG00000002586	0	0	0	0
ENSSSCG00000002589	0	0	0	0
ENSSSCG00000002594	0	1	0	0
ENSSSCG00000002599	0	0	0	0
ENSSSCG00000002600	1	0	0	0
ENSSSCG00000002601	0	0	0	0
ENSSSCG00000002602	0	0	0	0
ENSSSCG00000002605	0	0	0	0
ENSSSCG00000002607	0	0	0	0
ENSSSCG00000002608	0	0	0	0
ENSSSCG00000002610	0	0	0	0
ENSSSCG00000002612	0	0	0	0
ENSSSCG00000002613	0	0	0	0
ENSSSCG00000002614	0	0	0	0
ENSSSCG00000002615	0	0	0	0
ENSSSCG00000002618	0	0	0	0
ENSSSCG00000002619	9	6	11	21
ENSSSCG00000002620	23	10	9	7
ENSSSCG00000002621	107	177	298	180
ENSSSCG00000002622	93	220	66	160
ENSSSCG00000002623	138315	215819	47320	116756
ENSSSCG00000002624	32599	55675	12810	30909
ENSSSCG00000002625	0	0	0	0
ENSSSCG00000002626	38446	59500	13747	28038
ENSSSCG00000002627	942	1994	569	1832
ENSSSCG00000002628	419	385	698	449
ENSSSCG00000002629	1227	1686	1757	1841
ENSSSCG00000002630	53	60	91	197
ENSSSCG00000002632	0	4	0	1
ENSSSCG00000002633	6873	11593	7126	10416
ENSSSCG00000002635	9	10	35	13
ENSSSCG00000002636	1000	1287	1690	1300
ENSSSCG00000002637	4	8	5	9
ENSSSCG00000002639	111	80	178	73
ENSSSCG00000002640	796	1354	1143	1310
ENSSSCG00000002642	0	0	0	0
ENSSSCG00000002645	173	233	389	270
ENSSSCG00000002646	1302	1735	1367	1422
ENSSSCG00000002648	20	89	118	66
ENSSSCG00000002650	1219	1104	747	968
ENSSSCG00000002651	21	23	65	13
ENSSSCG00000002652	167	222	437	245
ENSSSCG00000002653	0	0	3	7
ENSSSCG00000002654	853	869	1159	1458
ENSSSCG00000002655	2193	2849	2673	1887
ENSSSCG00000002656	311	540	1376	870
ENSSSCG00000002657	2	8	3	15
ENSSSCG00000002658	0	2	5	1
ENSSSCG00000002660	118	127	163	95
ENSSSCG00000002662	11	0	10	3
ENSSSCG00000002663	24	17	22	25
ENSSSCG00000002664	223	223	817	340
ENSSSCG00000002666	38	63	135	41
ENSSSCG00000002667	612	989	809	747
ENSSSCG00000002668	0	0	0	0
ENSSSCG00000002669	68	131	401	160
ENSSSCG00000002670	1447	1115	2748	1025
ENSSSCG00000002671	0	1	1	11
ENSSSCG00000002672	122	303	193	456
ENSSSCG00000002675	0	5	2	2
ENSSSCG00000002677	0	0	0	0
ENSSSCG00000002680	163	252	539	317
ENSSSCG00000002681	241	337	144	266
ENSSSCG00000002682	3206	4415	4575	4656
ENSSSCG00000002684	149	241	258	276
ENSSSCG00000002686	379	1430	465	701
ENSSSCG00000002688	317	482	437	498
ENSSSCG00000002689	1759	2351	3255	2331
ENSSSCG00000002690	73	86	151	128
ENSSSCG00000002694	0	0	0	1
ENSSSCG00000002696	5	1	0	0
ENSSSCG00000002697	882	997	775	1138
ENSSSCG00000002699	8	3	0	8
ENSSSCG00000002700	8	10	9	31
ENSSSCG00000002701	337	470	1466	589
ENSSSCG00000002702	1	0	1	0
ENSSSCG00000002703	560	458	963	556
ENSSSCG00000002704	6402	9170	10176	8362
ENSSSCG00000002705	1501	1864	1805	1447
ENSSSCG00000002706	121	83	133	63
ENSSSCG00000002707	692	829	443	536
ENSSSCG00000002708	136	74	134	139
ENSSSCG00000002709	0	3	5	0
ENSSSCG00000002712	1273	1634	926	1272
ENSSSCG00000002714	508	381	871	599
ENSSSCG00000002715	251	251	270	312
ENSSSCG00000002716	6	19	58	20
ENSSSCG00000002718	6	2	35	5
ENSSSCG00000002719	51	65	121	60
ENSSSCG00000002720	571	41	677	841
ENSSSCG00000002721	692	879	785	743
ENSSSCG00000002722	451	542	1184	528
ENSSSCG00000002723	2015	1657	5322	2031
ENSSSCG00000002724	37	54	63	37
ENSSSCG00000002725	352	392	653	235
ENSSSCG00000002726	165	196	317	209
ENSSSCG00000002727	0	5	8	9
ENSSSCG00000002729	205	222	281	225
ENSSSCG00000002730	0	0	0	0
ENSSSCG00000002731	0	0	0	0
ENSSSCG00000002734	567	779	692	664
ENSSSCG00000002736	82421	44657	101419	65849
ENSSSCG00000002737	6	0	3	0
ENSSSCG00000002738	36	46	30	27
ENSSSCG00000002739	22	23	24	19
ENSSSCG00000002740	1702	2216	3356	2251
ENSSSCG00000002741	72	67	59	82
ENSSSCG00000002742	95	133	223	209
ENSSSCG00000002743	1956	765	1700	1012
ENSSSCG00000002745	8	13	13	4
ENSSSCG00000002746	353	187	475	332
ENSSSCG00000002747	1	0	0	0
ENSSSCG00000002748	491	435	769	466
ENSSSCG00000002749	1450925	966640	1608081	1003767
ENSSSCG00000002752	680	706	941	840
ENSSSCG00000002753	1152	705	1401	852
ENSSSCG00000002754	578	712	143	313
ENSSSCG00000002755	525	503	765	671
ENSSSCG00000002756	380	473	707	511
ENSSSCG00000002758	32	50	71	40
ENSSSCG00000002759	909	876	1329	791
ENSSSCG00000002760	218	257	686	355
ENSSSCG00000002761	56	66	27	92
ENSSSCG00000002762	1029	1085	1355	1248
ENSSSCG00000002763	744	763	1096	721
ENSSSCG00000002764	242	660	368	960
ENSSSCG00000002767	4	3	8	7
ENSSSCG00000002768	26	4	21	38
ENSSSCG00000002769	209	272	364	246
ENSSSCG00000002771	2017	2407	3479	2393
ENSSSCG00000002773	88	187	249	157
ENSSSCG00000002774	776	780	1936	995
ENSSSCG00000002775	5	0	2	1
ENSSSCG00000002776	3036	3307	5435	3690
ENSSSCG00000002777	6	4	1	4
ENSSSCG00000002778	120	198	157	156
ENSSSCG00000002779	0	1	3	0
ENSSSCG00000002780	11	6	23	22
ENSSSCG00000002781	0	0	5	0
ENSSSCG00000002782	0	0	0	0
ENSSSCG00000002783	9	17	13	29
ENSSSCG00000002786	446	969	517	1065
ENSSSCG00000002787	445	545	1352	595
ENSSSCG00000002788	111	93	159	131
ENSSSCG00000002790	1319	1546	1732	1446
ENSSSCG00000002792	447	329	341	420
ENSSSCG00000002793	24	31	22	39
ENSSSCG00000002794	0	0	0	0
ENSSSCG00000002795	66	165	68	135
ENSSSCG00000002797	1200	1889	1369	2153
ENSSSCG00000002799	4077	5259	7436	5308
ENSSSCG00000002800	135	275	161	222
ENSSSCG00000002801	4	16	14	23
ENSSSCG00000002802	50	86	145	83
ENSSSCG00000002803	1	13	4	3
ENSSSCG00000002804	686	1001	945	848
ENSSSCG00000002805	357	535	216	347
ENSSSCG00000002806	344	747	604	728
ENSSSCG00000002807	75	186	232	156
ENSSSCG00000002808	28	53	97	63
ENSSSCG00000002809	0	0	0	0
ENSSSCG00000002810	0	0	0	0
ENSSSCG00000002811	0	0	0	4
ENSSSCG00000002812	470	680	1638	843
ENSSSCG00000002813	571	1036	842	1309
ENSSSCG00000002814	12	1	37	14
ENSSSCG00000002815	311	242	500	278
ENSSSCG00000002817	13	5	6	3
ENSSSCG00000002818	246	153	90	121
ENSSSCG00000002819	855	905	1100	983
ENSSSCG00000002820	659	551	700	655
ENSSSCG00000002821	0	3	8	0
ENSSSCG00000002822	1718	2789	2934	2986
ENSSSCG00000002823	0	2	0	0
ENSSSCG00000002824	121813	43360	86079	30304
ENSSSCG00000002825	170354	54233	118866	36984
ENSSSCG00000002826	53205	23566	67217	19936
ENSSSCG00000002827	0	0	0	2
ENSSSCG00000002828	132	155	130	173
ENSSSCG00000002829	317	736	534	529
ENSSSCG00000002830	0	0	0	0
ENSSSCG00000002831	0	3	2	2
ENSSSCG00000002834	141	150	42	95
ENSSSCG00000002835	17	36	29	48
ENSSSCG00000002836	1838	3732	3893	4272
ENSSSCG00000002837	316	401	239	368
ENSSSCG00000002838	10	29	4	18
ENSSSCG00000002839	0	0	0	0
ENSSSCG00000002841	959	1113	1138	1347
ENSSSCG00000002843	3480	2843	5081	2475
ENSSSCG00000002844	1081	1046	1149	1248
ENSSSCG00000002846	1705	1738	1905	1518
ENSSSCG00000002847	4801	3796	3803	2576
ENSSSCG00000002849	4	1	0	5
ENSSSCG00000002850	0	0	0	0
ENSSSCG00000002852	64	101	250	115
ENSSSCG00000002853	15	18	39	45
ENSSSCG00000002854	265	265	522	177
ENSSSCG00000002855	26	14	65	73
ENSSSCG00000002857	1	7	4	12
ENSSSCG00000002859	676	837	743	993
ENSSSCG00000002860	848	1033	640	563
ENSSSCG00000002861	249	190	184	227
ENSSSCG00000002862	0	0	0	0
ENSSSCG00000002863	30	54	61	29
ENSSSCG00000002864	0	0	0	0
ENSSSCG00000002865	517	471	412	444
ENSSSCG00000002866	435	636	1405	1101
ENSSSCG00000002867	177	240	483	329
ENSSSCG00000002868	1828	2603	1467	1902
ENSSSCG00000002869	476	658	1056	775
ENSSSCG00000002872	481	628	806	747
ENSSSCG00000002873	5496	6754	5203	5899
ENSSSCG00000002875	107	35	68	55
ENSSSCG00000002876	167	188	402	202
ENSSSCG00000002877	94	43	95	71
ENSSSCG00000002879	244	237	418	306
ENSSSCG00000002880	41	18	57	41
ENSSSCG00000002881	5	6	4	3
ENSSSCG00000002882	0	0	0	0
ENSSSCG00000002883	0	4	10	2
ENSSSCG00000002884	200	345	554	394
ENSSSCG00000002885	3980	4581	4407	4349
ENSSSCG00000002886	36316	42668	44065	3340
ENSSSCG00000002887	0	9	0	3
ENSSSCG00000002888	18	25	28	20
ENSSSCG00000002889	6	3	1	8
ENSSSCG00000002891	0	0	0	0
ENSSSCG00000002892	0	0	0	0
ENSSSCG00000002893	115	48	41	74
ENSSSCG00000002894	13	10	10	17
ENSSSCG00000002895	1024	1260	2225	1551
ENSSSCG00000002896	313	435	548	421
ENSSSCG00000002898	3191	3697	3511	3471
ENSSSCG00000002900	29	55	53	56
ENSSSCG00000002901	0	1	2	3
ENSSSCG00000002902	12	13	10	12
ENSSSCG00000002903	8	7	0	3
ENSSSCG00000002904	347	361	381	342
ENSSSCG00000002905	2233	1873	4581	1848
ENSSSCG00000002906	317	291	251	223
ENSSSCG00000002907	4847	6074	6495	5260
ENSSSCG00000002908	52	34	28	83
ENSSSCG00000002910	505	762	623	608
ENSSSCG00000002913	3808	5608	2572	5321
ENSSSCG00000002914	0	0	0	0
ENSSSCG00000002915	0	0	0	0
ENSSSCG00000002916	0	1	0	1
ENSSSCG00000002917	195	270	231	321
ENSSSCG00000002918	226	175	85	141
ENSSSCG00000002919	1492	1262	1820	1321
ENSSSCG00000002921	76	148	74	170
ENSSSCG00000002922	72	130	49	166
ENSSSCG00000002923	423	757	667	625
ENSSSCG00000002925	5095	6210	4993	3604
ENSSSCG00000002926	865	1021	750	800
ENSSSCG00000002927	47	20	26	32
ENSSSCG00000002929	4	11	1	12
ENSSSCG00000002930	3	2	1	10
ENSSSCG00000002931	64	25	15	22
ENSSSCG00000002932	72	61	19	66
ENSSSCG00000002933	28	21	17	17
ENSSSCG00000002935	37	47	13	49
ENSSSCG00000002936	5	17	19	26
ENSSSCG00000002937	0	0	0	0
ENSSSCG00000002938	13	22	29	20
ENSSSCG00000002941	0	0	4	4
ENSSSCG00000002944	0	1	0	3
ENSSSCG00000002950	188	201	411	307
ENSSSCG00000002952	767	704	717	800
ENSSSCG00000002953	217	188	118	190
ENSSSCG00000002954	398	479	434	428
ENSSSCG00000002955	116	172	110	206
ENSSSCG00000002956	2530	3343	4449	3340
ENSSSCG00000002957	8	0	8	7
ENSSSCG00000002959	168	284	207	286
ENSSSCG00000002960	75	65	145	87
ENSSSCG00000002961	1	0	7	3
ENSSSCG00000002962	289	212	194	312
ENSSSCG00000002963	8243	9672	8479	7533
ENSSSCG00000002965	5966	7724	11719	8100
ENSSSCG00000002967	4	1	4	3
ENSSSCG00000002968	0	0	0	0
ENSSSCG00000002969	0	0	0	0
ENSSSCG00000002971	0	0	0	0
ENSSSCG00000002972	118	159	323	254
ENSSSCG00000002976	0	0	0	0
ENSSSCG00000002977	0	0	0	0
ENSSSCG00000002978	0	0	0	0
ENSSSCG00000002979	0	0	0	0
ENSSSCG00000002980	0	1	0	0
ENSSSCG00000002981	57	111	565	229
ENSSSCG00000002983	0	0	0	0
ENSSSCG00000002984	0	0	0	0
ENSSSCG00000002985	0	0	0	0
ENSSSCG00000002986	4	0	3	7
ENSSSCG00000002987	29	13	6	14
ENSSSCG00000002988	38	38	40	54
ENSSSCG00000002989	1736	1870	3231	2599
ENSSSCG00000002990	0	0	0	0
ENSSSCG00000002991	0	0	2	0
ENSSSCG00000002993	76522	94782	47192	39584
ENSSSCG00000002994	1	1	2	3
ENSSSCG00000002995	1235	1664	2014	1730
ENSSSCG00000002996	634	626	868	688
ENSSSCG00000002997	7	5	8	2
ENSSSCG00000002998	970	1008	1498	1156
[truncated: 23,010 more rows]
