# Supplementary material for: The liver transcriptome of two full-sibling Songliao black pigs with extreme differences in backfat thickness
Source: J Anim Sci Biotechnol. 2014 Jun 6;5(1):32. doi: 10.1186/2049-1891-5-32 (PMC4106230; doi:10.1186/2049-1891-5-32)
Supplement: Additional file 2: Table S2 — Primer sequences of six genes related to lipid metabolism for qRT-PCR. [file 2049-1891-5-32-S2.xls]

## Sheet: Sheet1
gene name	upstream primer	downstream primer
ACACA	ATACCCGTGGGAGTAGTTGC	GCGGTTGAAGTCCTTGATGG
LDHA	AGATAAGGAACACTGGAAAG	CATGGTGGAAATCGGATGC
SCD	GTCAAAGAGAAGGGTGGTTT	CACGATGGCGTAACGAAGA
CYP1A2	GACACTGAATGGCTTCTAC	TAACTTTCTCACTCATGGTC
ELOVEL6	TTTGGCGGTCGGCATGTCA	TCCACAGTTTCCTGCTGTAG
PDK1	ATCAAGGCTGCCATCCCAAG	CTTGCCCGGCAGAGATTTGA
