# Supplementary material for: The liver transcriptome of two full-sibling Songliao black pigs with extreme differences in backfat thickness
Source: J Anim Sci Biotechnol. 2014 Jun 6;5(1):32. doi: 10.1186/2049-1891-5-32 (PMC4106230; doi:10.1186/2049-1891-5-32)
Supplement: Additional file 3: Table S3 — Liver DEGs between BH and BL pigs with biological replicates. [file 2049-1891-5-32-S3.xlsx]

## Sheet: Sheet1
Gene ID	Gene Symbol	Homolog - Human Ens Gene ID	LiverBH_mean	LiverBL_mean	M	D	prob	ranking	Length	Chrom	GeneStart	GeneEnd	Biotype
ENSSSCG00000000242	CXCL2	ENSG00000163734	43.531	13.3891	1.70099	30.1419	0.832523	30.1899	312	5	18317483	18318040	protein_coding
ENSSSCG00000001008	-	ENSG00000137274	76.6651	27.0285	1.50409	49.6366	0.831349	49.6594	897	7	1947211	1974100	protein_coding
ENSSSCG00000001093	ACOT13	ENSG00000112304	412.635	142.551	1.53339	270.084	0.856011	270.088	342	7	20657200	20658607	protein_coding
ENSSSCG00000001901	CYP1A2	ENSG00000140505	260.261	100.934	1.36655	159.327	0.833097	159.333	1551	7	63467511	63473453	protein_coding
ENSSSCG00000001906	CYP1A1	ENSG00000140465	81.6035	29.0795	1.48863	52.5239	0.831048	52.545	1551	7	63491454	63497651	protein_coding
ENSSSCG00000002475	SERPINA6	ENSG00000170099	161.133	43.7041	1.88241	117.429	0.887311	117.444	1221	7	122544966	122563955	protein_coding
ENSSSCG00000002623	GSTA2	ENSG00000243955	5539.5	2256.3	1.2958	3283.21	0.831048	3283.21	672	7	134289617	134312033	protein_coding
ENSSSCG00000002624	LOC100511647	ENSG00000174156	3211.75	1402.03	1.19584	1809.72	0.805566	1809.72	288	7	134263914	134267493	protein_coding
ENSSSCG00000002626	LOC100526118	ENSG00000244067	1539.43	574.364	1.42235	965.061	0.847709	965.062	669	7	134316101	134325814	protein_coding
ENSSSCG00000002993	CYP2A6	ENSG00000198077	1596.9	683.591	1.22407	913.305	0.817065	913.306	1137	JH118589.1	35666	41354	protein_coding
ENSSSCG00000004136	AIG1	ENSG00000146416	197.085	80.3878	1.29377	116.697	0.817338	116.704	285	1	24300316	24415793	protein_coding
ENSSSCG00000004225	TPD52L1	ENSG00000111907	18.6837	3.19281	2.54888	15.4909	0.861474	15.6992	633	1	41422505	41460997	protein_coding
ENSSSCG00000004672	GATM	ENSG00000171766	693.571	265.356	1.38612	428.215	0.84058	428.218	1272	1	140842956	140861814	protein_coding
ENSSSCG00000006141	CA3	ENSG00000164879	275.03	14.0315	4.29285	260.999	0.981155	261.034	783	4	56190397	56200944	protein_coding
ENSSSCG00000006822	GSTM5	ENSG00000134201	192.037	66.496	1.53004	125.541	0.849347	125.55	300	4	120751436	120784586	protein_coding
ENSSSCG00000008012	-	-	237.281	94.9632	1.32116	142.318	0.824166	142.324	201	3	41649103	41649949	protein_coding
ENSSSCG00000008214	FABP1	ENSG00000163586	626.472	235.83	1.4095	390.642	0.844513	390.645	384	3	60622626	60627147	protein_coding
ENSSSCG00000008954	-	ENSG00000081041	36.4941	11.1233	1.71408	25.3709	0.826378	25.4287	324	8	74299024	74300021	protein_coding
ENSSSCG00000008978	CXCL11	ENSG00000169248	7.9877	1.01421	2.97743	6.97349	0.813842	7.58252	303	8	75910270	75911575	protein_coding
ENSSSCG00000010394	OGDHL	ENSG00000197444	6.82893	0.521757	3.71021	6.30718	0.822472	7.31752	3051	14	98115773	98140106	protein_coding
ENSSSCG00000014100	TBCA	ENSG00000171530	36.9463	12.449	1.5694	24.4973	0.814224	24.5475	315	2	88189092	88203028	protein_coding
ENSSSCG00000014108	LOC100739497; BHMT	ENSG00000145692	1453.08	331.738	2.131	1121.34	0.912137	1121.35	1224	2	89407762	89431635	protein_coding
ENSSSCG00000014111	BHMT2	ENSG00000132840	249.638	62.6602	1.99422	186.978	0.898044	186.988	1092	2	89459600	89475621	protein_coding
ENSSSCG00000016695	LOC100516841	-	215.23	92.6163	1.21654	122.614	0.807697	122.62	528	18	49630501	49645365	protein_coding
ENSSSCG00000016792	FAM134B	ENSG00000154153	34.9839	9.54561	1.87378	25.4383	0.848828	25.5072	1089	16	6168456	6324546	protein_coding
ENSSSCG00000020969	LOC100515394	ENSG00000167165	71.5651	25.5255	1.48731	46.0396	0.827962	46.0636	1590	8	70852457	70875844	protein_coding
ENSSSCG00000021374	FXYD1	ENSG00000266964	608.118	262.257	1.21337	345.861	0.813268	345.864	264	6	40067346	40070582	protein_coding
ENSSSCG00000021386	PTGR1	ENSG00000106853	97.6648	34.5284	1.50006	63.1364	0.835828	63.1543	378	1	283170864	283176380	protein_coding
ENSSSCG00000021411	HIST1H2BD; LOC100156127	ENSG00000158373	110.913	37.0833	1.58058	73.8293	0.845578	73.8462	381	7	22044567	22052982	protein_coding
ENSSSCG00000022084	-	ENSG00000175003	493.26	201.745	1.28982	291.515	0.824548	291.518	570	1	8952881	8963981	protein_coding
ENSSSCG00000022808	-	ENSG00000167600	1051.12	416.193	1.3366	634.923	0.83438	634.924	1161	6	44853498	44876802	protein_coding
ENSSSCG00000023414	LOC100738788	ENSG00000005421	468.323	202.298	1.21102	266.025	0.812394	266.028	384	9	82247900	82252730	protein_coding
ENSSSCG00000024305	MT-III	ENSG00000087250	2224.95	800.074	1.47557	1424.88	0.854509	1424.88	207	6	26353888	26411796	protein_coding
ENSSSCG00000024331	BHMT; LOC100739497	ENSG00000145692	1402.12	374.376	1.90505	1027.75	0.901322	1027.75	1224	JH118568.1	23232	44399	protein_coding
ENSSSCG00000026167	LOC100627270	ENSG00000100934	107.822	43.4074	1.31263	64.4143	0.812039	64.4277	153	GL892577.1	42896	43048	protein_coding
ENSSSCG00000028994	TMEM52B; LOC100524143	ENSG00000165685	97.4153	27.5264	1.82333	69.8889	0.876277	69.9127	555	5	64601163	64610019	protein_coding
ENSSSCG00000029515	PON3	ENSG00000105852	22.2454	5.73172	1.95647	16.5137	0.831594	16.6292	702	9	82185786	82194448	protein_coding
ENSSSCG00000030368	HSP70.2	-	105.396	33.6133	1.64872	71.7831	0.851532	71.802	1797	GL896522.1	3	1799	protein_coding
ENSSSCG00000030522	ADH1A	ENSG00000187758	2055.82	869.664	1.24119	1186.16	0.81985	1186.16	1008	8	130231027	130242783	protein_coding
ENSSSCG00000000171	-	ENSG00000136026	1.69769	9.65791	-2.50814	7.96022	0.810455	-8.34601	1680	5	14098331	14106287	protein_coding
ENSSSCG00000000442	INHBE	ENSG00000139269	8.13983	27.3534	-1.74865	19.2136	0.816191	-19.293	1056	5	24809427	24810713	protein_coding
ENSSSCG00000000633	YBX3	ENSG00000060138	51.5825	128.789	-1.32006	77.207	0.816354	-77.2183	1143	5	64060706	64084599	protein_coding
ENSSSCG00000000892	HAL	ENSG00000084110	71.8336	167.679	-1.22297	95.845	0.804419	-95.8528	1974	5	91725717	91751648	protein_coding
ENSSSCG00000000981	CRELD2	ENSG00000184164	19.2089	96.4109	-2.32742	77.202	0.908205	-77.2371	1062	5	110965839	110973596	protein_coding
ENSSSCG00000001549	FKBP5	ENSG00000096060	3.98039	17.8406	-2.16418	13.8602	0.829328	-14.0282	1371	7	36373069	36478480	protein_coding
ENSSSCG00000002515	SLC25A47	ENSG00000140107	146.481	378.651	-1.37016	232.17	0.835937	-232.174	936	7	128668917	128674398	protein_coding
ENSSSCG00000003669	MFSD2A	ENSG00000168389	24.6755	120.833	-2.29186	96.1576	0.910745	-96.1849	1590	6	88931085	88945397	protein_coding
ENSSSCG00000005171	PLIN2	ENSG00000147872	12.281	59.3527	-2.27289	47.0718	0.896133	-47.1266	1380	1	227334093	227344720	protein_coding
ENSSSCG00000005601	HSPA5	ENSG00000044574	119.977	280.474	-1.22511	160.497	0.811657	-160.502	1902	1	299754095	299758545	protein_coding
ENSSSCG00000005638	LCN2	ENSG00000148346	7.30014	32.2062	-2.14134	24.9061	0.860163	-24.998	600	1	302600679	302605199	protein_coding
ENSSSCG00000005779	-	ENSG00000122490	22.4704	96.5195	-2.10279	74.0491	0.890069	-74.079	429	1	310285335	310298629	protein_coding
ENSSSCG00000005943	ST3GAL1	ENSG00000008513	67.3436	173.116	-1.36212	105.772	0.825613	-105.781	1032	4	7703297	7776970	protein_coding
ENSSSCG00000006590	S100A8	ENSG00000143546	1.62292	11.2372	-2.79162	9.61427	0.837412	-10.0114	270	4	105091781	105092920	protein_coding
ENSSSCG00000006797	DENND2D	ENSG00000162777	1.32913	8.32088	-2.64625	6.99175	0.800841	-7.47577	1416	4	119501409	119515710	protein_coding
ENSSSCG00000009871	SDS	ENSG00000135094	123.787	425.013	-1.77964	301.225	0.876741	-301.231	1008	14	40856209	40862165	protein_coding
ENSSSCG00000010069	DERL3	ENSG00000099958	2.2128	12.9277	-2.54652	10.7149	0.83621	-11.0133	696	14	53313340	53315404	protein_coding
ENSSSCG00000010085	SDF2L1	ENSG00000128228	13.3008	46.9856	-1.82071	33.6849	0.857978	-33.734	666	14	53700111	53702130	protein_coding
ENSSSCG00000010185	GALNT2	ENSG00000143641	21.9488	74.7865	-1.76863	52.8377	0.854591	-52.8673	1650	14	64772892	64953135	protein_coding
ENSSSCG00000010330	PPIF	ENSG00000108179	64.1709	149.612	-1.22123	85.4409	0.803163	-85.4496	624	14	88334131	88341267	protein_coding
ENSSSCG00000010427	-	-	5.54824	152.682	-4.78236	147.134	0.979516	-147.212	720	14	105631269	105636031	protein_coding
ENSSSCG00000010432	ASAH2B	ENSG00000204147	1.60033	13.1076	-3.03396	11.5073	0.858715	-11.9005	717	14	107865223	107969314	protein_coding
ENSSSCG00000010475	CYP26A1	ENSG00000095596	1.60093	9.69935	-2.59897	8.09842	0.814333	-8.50523	1494	14	114202067	114205314	protein_coding
ENSSSCG00000011389	GMPPB	ENSG00000173540	10.3687	30.084	-1.53676	19.7153	0.803272	-19.7751	1083	13	35429913	35432356	protein_coding
ENSSSCG00000011437	-	ENSG00000023330	62.4044	199.385	-1.67583	136.98	0.862867	-136.99	1734	13	37657827	37667061	protein_coding
ENSSSCG00000011453	ITIH4	ENSG00000055955	2642.34	6599.86	-1.32062	3957.51	0.834408	-3957.51	2184	13	38197433	38208928	protein_coding
ENSSSCG00000011621	LOC100624417; SEC61A1	ENSG00000058262	84.2041	201.114	-1.25605	116.91	0.812667	-116.916	1431	13	79737140	79751188	protein_coding
ENSSSCG00000011798	DNAJB11	ENSG00000090520	24.6164	67.5173	-1.45564	42.901	0.8231	-42.9256	1077	13	133782313	133801505	protein_coding
ENSSSCG00000012071	-	ENSG00000183067	2.36891	16.9108	-2.83565	14.5419	0.871989	-14.8158	1110	13	213446785	213480182	protein_coding
ENSSSCG00000012881	-	-	6.12831	21.2212	-1.79195	15.0929	0.811547	-15.1989	918	2	2828172	2838805	protein_coding
ENSSSCG00000013119		ENSG00000166900	0.438438	5.62432	-3.68123	5.18588	0.800022	-6.35962	870	2	11061501	11080872	protein_coding
ENSSSCG00000013380	NUCB2	ENSG00000070081	21.4351	60.7471	-1.50284	39.312	0.825367	-39.3407	1260	2	44840131	44888595	protein_coding
ENSSSCG00000014871	TSKU	ENSG00000182704	1.86336	18.7415	-3.33026	16.8781	0.892828	-17.2035	1074	9	12047975	12049048	protein_coding
ENSSSCG00000015106	HYOU1	ENSG00000149428	27.0209	151.357	-2.48581	124.336	0.925575	-124.361	3003	9	51300012	51312199	protein_coding
ENSSSCG00000015453	PDIA4	ENSG00000155660	142.795	409.935	-1.52145	267.14	0.8541	-267.145	1941	9	120198069	120217680	protein_coding
ENSSSCG00000015849	TMEM66	ENSG00000133872	46.6405	137.761	-1.56251	91.1207	0.847381	-91.1341	1011	15	62330409	62349565	protein_coding
ENSSSCG00000016303	UGT1A10	ENSG00000242515	0.332551	7.42982	-4.48168	7.09727	0.844622	-8.39385	882	15	148339412	148340490	protein_coding
ENSSSCG00000017570	LOC100738426	ENSG00000108829	12.189	47.5465	-1.96376	35.3575	0.865844	-35.412	708	12	26771409	26783066	protein_coding
ENSSSCG00000023171	PQLC1; LOC100738811	ENSG00000122490	99.2419	258.827	-1.38297	159.586	0.834298	-159.592	492	1	310163333	310221475	protein_coding
ENSSSCG00000023305	-	ENSG00000187193	889.882	3629.66	-2.02815	2739.78	0.908696	-2739.78	186	6	26369804	26370746	protein_coding
ENSSSCG00000025212	-	ENSG00000167393	6.85397	22.8313	-1.736	15.9773	0.805675	-16.0714	258	13	84409959	84500260	protein_coding
ENSSSCG00000025704	-	ENSG00000162777	5.42764	26.0652	-2.26373	20.6375	0.864314	-20.7613	645	4	119302443	119319206	protein_coding
ENSSSCG00000025781	GSTO2; LOC100623747	ENSG00000065621	0.397702	5.73704	-3.85055	5.33934	0.807232	-6.58295	735	GL893389.1	1792	16904	protein_coding
ENSSSCG00000026043	LOC100153042	ENSG00000125780	1.44792	21.636	-3.90139	20.1881	0.915469	-20.5616	240	17	37610108	37611677	protein_coding
ENSSSCG00000026082	DNAJC3	ENSG00000102580	24.7823	67.1874	-1.43888	42.4051	0.821216	-42.4295	1515	11	72092330	72161779	protein_coding
ENSSSCG00000026431	-	ENSG00000162551	23.9514	67.5812	-1.49651	43.6298	0.827798	-43.6555	1512	GL893988.2	13511	34171	protein_coding
ENSSSCG00000026749	-	ENSG00000147872	6.92753	30.1796	-2.12316	23.252	0.856066	-23.3488	1392	GL892718.2	6383	13103	protein_coding
ENSSSCG00000027130	TNFRSF12A	ENSG00000006327	0.859076	8.27388	-3.26771	7.41481	0.828891	-8.10292	390	3	40522157	40533352	protein_coding
ENSSSCG00000028019	-	ENSG00000108829	33.2306	87.7553	-1.40097	54.5246	0.821189	-54.5426	1032	12	26587660	26603718	protein_coding
ENSSSCG00000028245	TTPAL	ENSG00000124120	2.90562	13.0754	-2.16994	10.1698	0.807232	-10.3987	1029	17	52372654	52387844	protein_coding
ENSSSCG00000028896	DIO1	ENSG00000211452	38.4677	122.924	-1.67605	84.4563	0.856394	-84.4729	378	6	146076209	146094289	protein_coding
ENSSSCG00000029876	SOD2	ENSG00000112096	107.366	541.521	-2.33448	434.156	0.925711	-434.162	669	1	9475183	9488843	protein_coding
ENSSSCG00000030271	GSTO2; LOC100623747	ENSG00000065621	0.457955	6.73415	-3.87822	6.2762	0.825285	-7.37775	735	14	125187426	125209743	protein_coding
