# Supplementary material for: The liver transcriptome of two full-sibling Songliao black pigs with extreme differences in backfat thickness
Source: J Anim Sci Biotechnol. 2014 Jun 6;5(1):32. doi: 10.1186/2049-1891-5-32 (PMC4106230; doi:10.1186/2049-1891-5-32)
Supplement: Additional file 4: Table S4 — Differentially expressed spliced transcripts and primary transcripts. [file 2049-1891-5-32-S4.xls]

## Sheet: spliced transcripts
TCONS_00000048	XLOC_000022	PLG	1:8738939-8787605	L1	L2	OK	0	444.181	inf	nan	5e-05	0.0418726	yes
TCONS_00001280	XLOC_000739	ADFP	1:227334092-227357101	L1	L2	OK	2.08892	20.2137	3.2745	3.92469	5e-05	0.0418726	yes
TCONS_00001328	XLOC_000755	ENSSSCG00000022796	1:239697127-239700011	L1	L2	OK	0	1.19356	inf	nan	5e-05	0.0418726	yes
TCONS_00011525	XLOC_007336	-	13:37546708-37548147	L1	L2	OK	55.8934	288.446	2.36755	6.05249	5e-05	0.0418726	yes
TCONS_00014198	XLOC_008751	TFF2	13:216071493-216074626	L1	L2	OK	3.25886	0	#NAME?	nan	5e-05	0.0418726	yes
TCONS_00015410	XLOC_009924	-	13:210147936-210148210	L1	L2	OK	0	8.39974	inf	nan	5e-05	0.0418726	yes
TCONS_00015442	XLOC_009956	-	13:213492814-213493153	L1	L2	OK	0	30.0039	inf	nan	5e-05	0.0418726	yes
TCONS_00015444	XLOC_009958	-	13:213494483-213494695	L1	L2	OK	0	176.069	inf	nan	5e-05	0.0418726	yes
TCONS_00015445	XLOC_009959	-	13:213494746-213494954	L1	L2	OK	0	240.076	inf	nan	5e-05	0.0418726	yes
TCONS_00017663	XLOC_011023	-	14:59095344-59101477	L1	L2	OK	0	7.92232	inf	nan	5e-05	0.0418726	yes
TCONS_00018846	XLOC_011807	-	14:95284550-95284968	L1	L2	OK	2.32333	0	#NAME?	nan	5e-05	0.0418726	yes
TCONS_00018847	XLOC_011808	-	14:95285661-95286604	L1	L2	OK	2.12468	0	#NAME?	nan	5e-05	0.0418726	yes
TCONS_00021087	XLOC_013183	-	15:36454595-36455045	L1	L2	OK	0	2.87499	inf	nan	5e-05	0.0418726	yes
TCONS_00022608	XLOC_014363	-	16:41094315-41094791	L1	L2	OK	3.19418	0	#NAME?	nan	5e-05	0.0418726	yes
TCONS_00026039	XLOC_016620	STX3	2:11061500-11085392	L1	L2	OK	0.751099	6.18422	3.04152	3.74756	5e-05	0.0418726	yes
TCONS_00029341	XLOC_018353	BHMT	2:89407761-89431635	L1	L2	OK	18.7767	3.94271	-2.25169	-3.51163	5e-05	0.0418726	yes
TCONS_00033712	XLOC_021112	-	3:17123077-17123250	L1	L2	OK	0	134.579	inf	nan	5e-05	0.0418726	yes
TCONS_00035767	XLOC_022429	CA3	4:56190396-56200944	L1	L2	OK	88.5391	4.69831	-4.2361	-4.7928	5e-05	0.0418726	yes
TCONS_00036690	XLOC_022951	-	4:7571045-7571395	L1	L2	OK	0	12.8454	inf	nan	5e-05	0.0418726	yes
TCONS_00036691	XLOC_022952	-	4:7572101-7572638	L1	L2	OK	0	5.93588	inf	nan	5e-05	0.0418726	yes
TCONS_00036693	XLOC_022954	-	4:7582737-7583001	L1	L2	OK	0	26.8173	inf	nan	5e-05	0.0418726	yes
TCONS_00037498	XLOC_023640	CKAP4	5:14098330-14106287	L1	L2	OK	1.75019	11.9234	2.76821	3.74299	5e-05	0.0418726	yes
TCONS_00038818	XLOC_024367	ENSSSCG00000026871	5:21436072-21437011	L1	L2	OK	1.59874	0	#NAME?	nan	5e-05	0.0418726	yes
TCONS_00039732	XLOC_024894	-	5:22192197-22192519	L1	L2	OK	5.6408	0	#NAME?	nan	5e-05	0.0418726	yes
TCONS_00039820	XLOC_024982	-	5:39022681-39022939	L1	L2	OK	9.59573	0	#NAME?	nan	5e-05	0.0418726	yes
TCONS_00039998	XLOC_025160	-	5:64481832-64482654	L1	L2	OK	82.9615	24.0214	-1.78812	-3.61081	5e-05	0.0418726	yes
TCONS_00041811	XLOC_026172	MFSD2A	6:88931084-88945397	L1	L2	OK	14.1242	80.1675	2.50485	3.53472	5e-05	0.0418726	yes
TCONS_00043731	XLOC_027172	MYCL1	6:88888126-88894495	L1	L2	OK	1.56032	8.73309	2.48465	3.05532	5e-05	0.0418726	yes
TCONS_00048684	XLOC_030522	-	7:78453198-78453493	L1	L2	OK	8.22108	0	#NAME?	nan	5e-05	0.0418726	yes
TCONS_00048685	XLOC_030523	-	7:78454396-78455005	L1	L2	OK	8.09905	0	#NAME?	nan	5e-05	0.0418726	yes
TCONS_00051346	XLOC_032357	TSKU	9:12036748-12049500	L1	L2	OK	2.24556	22.0837	3.29783	4.01687	5e-05	0.0418726	yes

## Sheet: primary transcripts
TSS10601	XLOC_008751	TFF2	13:216071493-216074626	L1	L2	OK	3.25886	0	#NAME?	nan	5e-05	0.0336909	yes
TSS11791	XLOC_009924	-	13:210147936-210148210	L1	L2	OK	0	8.39974	inf	nan	5e-05	0.0336909	yes
TSS11823	XLOC_009956	-	13:213492814-213493153	L1	L2	OK	0	30.0039	inf	nan	5e-05	0.0336909	yes
TSS11825	XLOC_009958	-	13:213494483-213494695	L1	L2	OK	0	176.069	inf	nan	5e-05	0.0336909	yes
TSS11826	XLOC_009959	-	13:213494746-213494954	L1	L2	OK	0	240.076	inf	nan	5e-05	0.0336909	yes
TSS12532	XLOC_010495	MBL2	14:105631193-105636254	L1	L2	OK	6.37191	183.703	4.8495	5.20848	5e-05	0.0336909	yes
TSS13277	XLOC_011023	-	14:59095344-59101477	L1	L2	OK	0	7.92232	inf	nan	5e-05	0.0336909	yes
TSS14208	XLOC_011807	-	14:95284550-95284968	L1	L2	OK	2.32333	0	#NAME?	nan	5e-05	0.0336909	yes
TSS14209	XLOC_011808	-	14:95285661-95286604	L1	L2	OK	2.12468	0	#NAME?	nan	5e-05	0.0336909	yes
TSS15861	XLOC_013183	-	15:36454595-36455045	L1	L2	OK	0	2.87499	inf	nan	5e-05	0.0336909	yes
TSS1622	XLOC_001291	TPD52L1	1:41422504-41460997	L1	L2	OK	10.7193	1.79946	-2.57457	-2.8235	5e-05	0.0336909	yes
TSS17149	XLOC_014363	-	16:41094315-41094791	L1	L2	OK	3.19418	0	#NAME?	nan	5e-05	0.0336909	yes
TSS19831	XLOC_016620	STX3	2:11061500-11085392	L1	L2	OK	0.751099	6.18422	3.04152	3.74756	5e-05	0.0336909	yes
TSS22047	XLOC_018353	BHMT	2:89407761-89431635	L1	L2	OK	18.7767	3.94271	-2.25169	-3.51163	5e-05	0.0336909	yes
TSS25383	XLOC_021112	-	3:17123077-17123250	L1	L2	OK	0	134.579	inf	nan	5e-05	0.0336909	yes
TSS26951	XLOC_022429	CA3	4:56190396-56200944	L1	L2	OK	88.5391	4.69831	-4.2361	-4.7928	5e-05	0.0336909	yes
TSS27606	XLOC_022951	-	4:7571045-7571395	L1	L2	OK	0	12.8454	inf	nan	5e-05	0.0336909	yes
TSS27607	XLOC_022952	-	4:7572101-7572638	L1	L2	OK	0	5.93588	inf	nan	5e-05	0.0336909	yes
TSS27609	XLOC_022954	-	4:7582737-7583001	L1	L2	OK	0	26.8173	inf	nan	5e-05	0.0336909	yes
TSS28347	XLOC_023640	CKAP4	5:14098330-14106287	L1	L2	OK	1.75019	11.9234	2.76821	3.74299	5e-05	0.0336909	yes
TSS29313	XLOC_024367	ENSSSCG00000026871	5:21436072-21437011	L1	L2	OK	1.59874	0	#NAME?	nan	5e-05	0.0336909	yes
TSS29972	XLOC_024894	-	5:22192197-22192519	L1	L2	OK	5.6408	0	#NAME?	nan	5e-05	0.0336909	yes
TSS30060	XLOC_024982	-	5:39022681-39022939	L1	L2	OK	9.59573	0	#NAME?	nan	5e-05	0.0336909	yes
TSS30238	XLOC_025160	-	5:64481832-64482654	L1	L2	OK	82.9615	24.0214	-1.78812	-3.61081	5e-05	0.0336909	yes
TSS31515	XLOC_026172	MFSD2A	6:88931084-88945397	L1	L2	OK	14.1242	80.1675	2.50485	3.53472	5e-05	0.0336909	yes
TSS32872	XLOC_027172	MYCL1	6:88888126-88894495	L1	L2	OK	2.1625	10.5123	2.28131	3.24628	5e-05	0.0336909	yes
TSS35638	XLOC_029508	FKBP5	7:36371506-36478480	L1	L2	OK	4.67513	26.6931	2.51339	3.6233	5e-05	0.0336909	yes
TSS36814	XLOC_030522	-	7:78453198-78453493	L1	L2	OK	8.22108	0	#NAME?	nan	5e-05	0.0336909	yes
TSS36815	XLOC_030523	-	7:78454396-78455005	L1	L2	OK	8.09905	0	#NAME?	nan	5e-05	0.0336909	yes
TSS38957	XLOC_032357	TSKU	9:12036748-12049500	L1	L2	OK	2.24556	22.0837	3.29783	4.01687	5e-05	0.0336909	yes
TSS8792	XLOC_007336	-	13:37546708-37548147	L1	L2	OK	55.8934	288.446	2.36755	6.05249	5e-05	0.0336909	yes
TSS904	XLOC_000739	ADFP	1:227334092-227357101	L1	L2	OK	2.68267	20.7428	2.95087	3.90505	5e-05	0.0336909	yes
TSS929	XLOC_000755	ENSSSCG00000022796	1:239697127-239700011	L1	L2	OK	0	1.28278	inf	nan	5e-05	0.0336909	yes
